# Supplementary material for: Mendelian randomization analysis using mixture models for robust and efficient estimation of causal effects
Source: Nat Commun. 2019 Apr 26;10:1941. doi: 10.1038/s41467-019-09432-2 (PMC6486646; doi:10.1038/s41467-019-09432-2)
Supplement: Supplementary file 4 — Source Data [file 41467_2019_9432_MOESM4_ESM.xlsx]

## Sheet: README
Sheet Fig1b contains the coordinate of all the dots in this Figure.
Other sheets contain the estimate of causal effect of each method, as well as number of IVs, in each individual simulation.
Sim xxx stands for the xxx-th simulation

## Sheet: Fig1b
betahat.x	betahat.y
0.00119914	0.00180547
-0.00227643	0.000329688
0.0108287	0.00201471
0.00268674	-0.00160026
0.00347321	0.000713621
0.00433201	0.00224234
-0.00397752	-0.00025611
0.00534423	0.000362719
0.00412241	0.000295156
-0.00524948	-0.00124774
0.00556427	0.00855054
-0.000542519	-0.0024039
0.00840654	-0.00058235
-0.000972982	0.0011835
-0.0126504	-0.0117668
-0.00714041	0.000510971
0.00543443	0.0013176
-5.19413e-06	-0.00871432
0.00914261	0.000711683
0.00549368	0.00670166
-0.00602044	-0.00282714
0.0121083	0.00182919
-0.00715708	-0.000986106
-0.00121212	0.00044594
0.000390753	0.00213484
-0.00731244	0.0012456
-0.00445243	-0.00463937
0.0091223	0.0114784
0.00748452	0.0105794
0.00734908	0.00330441
0.00262107	0.00326276
-0.00625484	-0.00239591
0.000861847	0.00138374
-0.00413988	0.00486686
0.000924735	0.0049147
-0.00206427	-0.00548135
0.00788513	-0.00129404
0.00257407	0.0125961
0.0117013	0.00156643
0.00433925	-0.00073054
-0.00382558	-0.00316297
-0.0126819	-0.00389602
0.0152174	0.00144395
-0.00675591	0.00112374
0.00303691	0.000723501
0.00304395	-2.86015e-05
-0.00268743	0.00185629
0.008709	0.0038284
0.000460307	-0.000623649
0.004353	3.04679e-05
0.00072524	-0.00577849
-0.00779213	-0.0112517
0.000434521	0.000882498
-0.0011677	-0.00202616
-0.00613216	-0.00787555
-0.00498918	0.000257616
0.014914	0.0144829
0.00513636	0.00582852
0.00698	0.0081384
0.011616	0.0214243
0.0078464	0.00578194
-0.00244151	0.00193923
-0.00416485	-0.0109613
0.00997332	0.00270863
0.0123304	0.00209838
-0.000553779	0.0118626
-0.00367168	0.000130056
0.00473526	-0.000277848
-0.000151603	0.00488167
-0.00949518	-0.00225189
-0.00191975	-3.56444e-05
0.00329805	-0.00121962
0.0161037	0.0245273
-0.000395613	0.000474515
0.00358288	0.000654065
0.00120204	0.00190775
-0.00169867	-0.000666999
0.00427154	0.00181501
0.0041855	0.0023098
0.00492697	-0.00245395
-0.00755201	-0.00131526
-0.0096471	-0.0061579
0.00439034	0.00197465
0.00596214	0.00753232
0.00286102	7.92291e-05
-0.0122335	-0.00291176
0.00402625	-0.00576286
-0.00352465	0.0017142
0.00935025	0.00291211
0.000469771	0.000956645
-0.00216796	-0.00237601
-0.00251227	-0.00105375
0.00565032	-0.00324266
0.00393698	-9.02089e-05
-0.00372736	-0.00232786
0.00247385	0.00999336
0.00522936	0.00069948
-0.000415878	-0.000187952
-0.00527082	-0.00222515
-0.00206573	-0.000254988
-0.00388537	0.00110612
0.00543239	-0.00153395
-0.00591869	-0.00226267
-0.0111963	-0.00162283
-0.000195552	0.000438439
-0.00140783	-0.000595109
-0.011002	-0.00849643
0.00651909	0.00498863
0.00614436	0.0013605
-0.00557902	0.000263771
-0.00311707	-8.95903e-05
-0.00706696	-0.00339787
-0.0151851	-0.00398673
-0.00444462	-0.0202775
-0.00242055	0.00184997
-0.00073036	-0.000149882
-0.00352861	-0.000180708
-0.00393918	-0.0115799
-0.0013735	-0.000258217
0.00492391	0.00227325
-0.0191006	-0.00349199
-0.0037951	-0.00247838
0.0046046	0.00153484
-0.0110386	-0.0132169
-0.00474532	-0.00167849
0.000294197	0.000492875
-0.00937079	0.00312239
0.00138802	-0.0002967
0.011052	0.0130215
0.0148838	0.00993769
-0.000744702	-0.00131313
-0.0108686	-0.00273609
-0.00889411	-0.00137179
-0.00428683	-0.0012791
0.000957651	-0.000580666
-0.00577696	-0.00221147
0.00303432	0.00882516
0.00199028	0.000566224
0.00804552	0.000758026
0.00275178	0.000952938
-0.0129198	-0.00243611
-0.00736024	-0.000659143
0.00026558	0.000211359
0.00327435	0.00017569
0.00674494	0.0158454
0.00656375	-0.000543978
0.0055971	0.00222132
0.000489956	-0.00119725
-0.000868473	-0.0180218
0.00345945	0.0154923
0.00210094	0.00186361
-0.00541143	0.000595531
0.00163126	-0.00021804
0.0181424	0.00366395
0.00411996	-0.00122683
-0.00104211	-0.00133723
0.00282042	0.000304875
-0.00480234	-0.00120221
-0.009373	-0.00436854
-0.00238786	0.000333342
-0.00591117	0.00278007
-0.0133348	-0.00284214
-0.00316972	-0.000736602
0.00164698	0.00216473
-0.00392035	-0.00427926
-0.00672132	-0.000379045
0.00813519	0.000318692
0.00801447	0.00371041
-0.0218547	-0.0202046
-0.00467168	-0.000431546
-0.0029162	-0.00156288
-0.0209831	-0.00555118
-0.0118754	-0.00381914
-0.00517104	-0.000880635
-0.0041518	-0.000658274
-0.000745396	0.00332688
0.00558211	-0.00875842
0.00499282	0.00155833
-0.00967118	-0.00168945
0.00121796	0.0028732
0.00861031	0.00104748
0.00638086	0.00816455
-0.00997826	-0.000203263
-0.00488036	-0.00284268
-0.00659213	-0.00185998
0.0158445	0.00905004
-0.0115284	-0.0176765
0.00279207	-0.001093
-0.00290144	-0.00256464
0.00135335	-0.000529443
0.000318049	-0.000615199
-0.00239827	0.00399208
-0.00317515	0.00302073
0.000948076	0.00080969
-0.000934816	0.000630405
-0.0110764	-0.00109111
0.00193279	0.00128163
-0.00745969	-0.00895822
-0.0173211	-0.0121731
0.0173396	0.00194784

## Sheet: Fig2
(a) 50% valid IVs; nx=ny									(b) 50% valid IVs; nx=3ny									(c) 25% valid IVs; nx=ny									(d) 25% valid IVs; nx=3ny
N=50K									N=50K									N=50K									N=50K
	MRMix	IVW	Median	Mode	Egger	Number of IVs				MRMix	IVW	Median	Mode	Egger	Number of IVs				MRMix	IVW	Median	Mode	Egger	Number of IVs				MRMix	IVW	Median	Mode	Egger	Number of IVs
Sim 1	0.06	0.209085	0.182578	0.113386	-0.0977114	15			Sim 1	0.04	0.144297	0.125033	0.0615026	0.0143514	15			Sim 1	0.005	0.514068	0.529593	0.521126	0.818515	17			Sim 1	0.31	0.504103	0.520356	0.374186	0.842512	17
Sim 2	0.005	0.519427	0.543143	0.535213	1.44418	14			Sim 2	0	0.558306	0.646649	0.725868	1.46519	14			Sim 2	0.005	0.510545	0.552296	0.302225	-0.156769	14			Sim 2	0.37	0.521046	0.366827	0.309543	-0.165095	14
Sim 3	0.16	0.399125	0.223864	0.142859	-0.847879	17			Sim 3	0.26	0.429674	0.286264	0.158565	-0.97372	17			Sim 3	0.005	0.437282	0.427311	0.320232	0.739373	10			Sim 3	0.35	0.47222	0.41218	0.35226	1.52351	10
Sim 4	0.22	0.392764	0.350531	0.25828	-0.756703	17			Sim 4	0.18	0.411949	0.457518	0.249289	-0.841718	17			Sim 4	0.005	0.392818	0.414935	0.374225	1.24217	21			Sim 4	-0.28	0.375186	0.408314	0.353382	1.68696	21
Sim 5	0.09	0.177523	0.187675	0.119223	0.333861	11			Sim 5	0.28	0.165127	0.168298	0.118935	0.139657	11			Sim 5	0	0.424172	0.562859	0.0514354	0.125524	13			Sim 5	-0.03	0.371969	0.488668	0.610735	-0.0309056	13
Sim 6	0.5	0.366118	0.42087	0.367408	-0.819798	10			Sim 6	0.4	0.3621	0.450271	0.517779	-0.524318	10			Sim 6	0.18	0.242073	0.303587	0.336585	0.563723	13			Sim 6	-0.03	0.201953	0.147914	0.0877739	-0.110911	13
Sim 7	0.19	0.306364	0.190397	0.150442	1.05856	15			Sim 7	-0.04	0.313454	0.220105	0.127824	1.51208	15			Sim 7	0.18	0.297483	0.195483	0.141333	-0.805859	12			Sim 7	0.18	0.298535	0.244474	0.167157	-0.938378	12
Sim 8	-0.04	0.387881	0.39741	0.0692459	1.86833	7			Sim 8	0.46	0.368007	0.504886	0.48415	1.59477	7			Sim 8	0.19	0.33213	0.296553	0.246011	1.01672	13			Sim 8	0.47	0.352542	0.398104	0.383101	1.22943	13
Sim 9	0.16	0.465321	0.464124	0.196206	1.3064	19			Sim 9	0.09	0.523912	0.53584	0.604456	0.977199	19			Sim 9	0.25	0.387672	0.412216	0.309199	-0.582084	14			Sim 9	0.36	0.39786	0.310792	0.284889	-0.547092	14
Sim 10	0.5	0.230161	0.158977	0.118157	-0.171482	15			Sim 10	0.45	0.192112	0.163084	0.124993	-0.187473	15			Sim 10	0.22	0.361561	0.335431	0.291359	2.07602	15			Sim 10	0.22	0.357628	0.286997	0.155925	2.51029	15
Sim 11	0.005	0.376135	0.445469	0.0570591	-0.905254	19			Sim 11	0.47	0.375003	0.493864	0.572528	-1.59275	19			Sim 11	0.2	0.448674	0.455849	0.498239	1.42218	15			Sim 11	-0.08	0.479071	0.483441	0.504042	1.1473	15
Sim 12	0.12	0.230253	0.209321	0.208	-0.689122	19			Sim 12	0.44	0.2216	0.222195	0.225591	-0.73869	19			Sim 12	0.2	0.398829	0.326808	0.29971	0.813491	19			Sim 12	0.39	0.40353	0.40127	0.397563	1.08076	19
Sim 13	0.005	0.113541	0.111577	0.0928962	2.0761	7			Sim 13	0.15	0.00233066	0.0124409	0.0626591	3.10027	7			Sim 13	0.31	0.412477	0.370548	0.313313	-0.915118	4			Sim 13	0.49	0.454012	0.513906	0.584937	-2.09583	4
Sim 14	0.06	0.371327	0.241169	0.12731	0.661507	17			Sim 14	0.005	0.373877	0.395865	0.484918	0.823647	17			Sim 14	0.02	0.356609	0.301183	0.0776522	3.19739	14			Sim 14	-0.34	0.291539	0.290928	0.192458	3.78243	14
Sim 15	0.15	0.35658	0.251642	0.186322	-0.0276176	16			Sim 15	0.31	0.367239	0.345415	0.275085	0.0218805	16			Sim 15	0.21	0.272102	0.273141	0.116146	0.612663	14			Sim 15	0.06	0.278687	0.252364	0.142265	0.473244	14
Sim 16	0.37	0.307319	0.36753	0.370848	0.727808	10			Sim 16	0.29	0.302377	0.389036	0.420434	0.91964	10			Sim 16	-0.33	0.326805	0.350714	0.353055	0.496416	13			Sim 16	0.5	0.295483	0.427979	0.481751	0.877714	13
Sim 17	0.19	0.348692	0.248645	0.165825	-0.947643	19			Sim 17	0.25	0.36128	0.317393	0.202971	-1.37844	19			Sim 17	0.005	0.453899	0.486398	0.428366	-2.10128	19			Sim 17	-0.24	0.427081	0.430116	0.430821	-2.00329	19
Sim 18	0.5	0.379694	0.408805	0.272117	0.0466585	16			Sim 18	0.25	0.364736	0.395783	0.33515	-0.246527	16			Sim 18	0.25	0.396972	0.363798	0.244657	0.904209	13			Sim 18	0.21	0.341914	0.331662	0.321951	0.794755	13
Sim 19	0.27	0.368897	0.248053	0.20694	-1.82427	14			Sim 19	0.17	0.418794	0.298235	0.256368	-2.28662	14			Sim 19	0.21	0.405785	0.413375	0.292559	0.331046	13			Sim 19	0.48	0.375233	0.382581	0.366627	0.18742	13
Sim 20	0.005	0.380157	0.418746	0.0402435	-1.19505	13			Sim 20	-0.01	0.395044	0.583722	0.763064	-1.60623	13			Sim 20	0.46	0.56375	0.531913	0.401538	1.0649	19			Sim 20	0.06	0.621073	0.574238	0.561853	1.1469	19
Sim 21	0.5	0.491692	0.622805	0.664408	-1.77184	9			Sim 21	-0.17	0.543624	0.653982	0.733673	-2.47149	9			Sim 21	0.17	0.317398	0.221359	0.165224	1.90815	11			Sim 21	0.04	0.297802	0.270484	0.236346	2.36003	11
Sim 22	0.18	0.393027	0.37581	0.229062	-1.65217	15			Sim 22	0.42	0.365168	0.372484	0.439563	-1.46306	15			Sim 22	0.005	0.399321	0.456278	0.119212	-0.206293	15			Sim 22	0.16	0.379169	0.4421	0.651536	-0.133008	15
Sim 23	0.17	0.252279	0.227454	0.213921	-0.451597	15			Sim 23	0.18	0.27566	0.271444	0.251315	-0.887267	15			Sim 23	0.3	0.341054	0.367465	0.386319	-0.249873	12			Sim 23	0.04	0.3692	0.442684	0.575241	-1.00775	12
Sim 24	0.21	0.291244	0.25309	0.248949	1.0292	14			Sim 24	-0.01	0.272877	0.264702	0.233319	1.81863	14			Sim 24	0.005	0.439633	0.43465	0.276393	-0.00374542	16			Sim 24	0.44	0.432236	0.428013	0.384124	-0.27358	16
Sim 25	0.11	0.482373	0.516814	0.17923	1.75128	11			Sim 25	-0.04	0.487414	0.495361	0.158151	1.92849	11			Sim 25	0.1	0.387086	0.356961	0.163349	-0.884322	16			Sim 25	-0.06	0.363754	0.376649	0.440892	-1.13903	16
Sim 26	0.13	0.348799	0.212882	0.184018	0.199919	9			Sim 26	0.11	0.334854	0.229325	0.12465	-0.276305	9			Sim 26	0.33	0.446071	0.38203	0.358781	-0.969332	14			Sim 26	0.25	0.509078	0.512485	0.409026	-1.00096	14
Sim 27	0.1	0.364941	0.365919	0.186116	-0.703676	14			Sim 27	0.5	0.35826	0.281653	0.0839015	-0.374625	14			Sim 27	0.005	0.457121	0.483844	0.48801	0.532397	10			Sim 27	-0.39	0.467583	0.556035	0.577443	0.535709	10
Sim 28	0.11	0.306686	0.250042	0.104175	-1.31757	18			Sim 28	0.06	0.33706	0.316164	0.101969	-1.75153	18			Sim 28	0.005	0.509895	0.631373	0.667982	-2.03252	12			Sim 28	0.02	0.531497	0.616284	0.6557	-1.58777	12
Sim 29	0.19	0.391162	0.339921	0.23961	2.64761	14			Sim 29	0.17	0.394009	0.344612	0.256219	2.86471	14			Sim 29	0.5	0.333474	0.372077	0.364465	-0.280797	16			Sim 29	-0.3	0.347672	0.424763	0.465015	-0.0252485	16
Sim 30	0.21	0.373147	0.288221	0.241107	0.329254	12			Sim 30	0.21	0.465883	0.394719	0.339456	0.561789	12			Sim 30	0.36	0.486836	0.499486	0.349256	0.989774	14			Sim 30	0.01	0.533033	0.610366	0.620129	1.09873	14
Sim 31	0.34	0.359071	0.240475	0.232951	0.95136	9			Sim 31	0.44	0.360775	0.295965	0.291305	0.856043	9			Sim 31	0.03	0.415905	0.448243	0.0883085	-0.407935	14			Sim 31	0.07	0.380179	0.443284	0.583158	-1.14268	14
Sim 32	0.16	0.405089	0.29672	0.18574	-2.47417	13			Sim 32	0.22	0.411816	0.330032	0.178375	-2.79653	13			Sim 32	0.45	0.442409	0.439291	0.407624	-0.231704	15			Sim 32	0.44	0.40474	0.403371	0.3496	0.192785	15
Sim 33	0.005	0.47239	0.564356	0.590187	1.05002	13			Sim 33	-0.33	0.481694	0.544212	0.608795	1.36333	13			Sim 33	0.05	0.361046	0.414617	0.133743	0.00299374	14			Sim 33	0.46	0.366345	0.479924	0.540817	-0.346335	14
Sim 34	0.17	0.310336	0.293807	0.141133	-1.69574	24			Sim 34	0.005	0.328985	0.284456	0.182245	-2.37538	24			Sim 34	0.18	0.478437	0.438514	0.228352	-0.247356	17			Sim 34	0.45	0.535655	0.50384	0.444987	-0.179883	17
Sim 35	0.17	0.535257	0.479057	0.261781	2.06841	19			Sim 35	0.07	0.579474	0.586063	0.38299	2.3026	19			Sim 35	0.005	0.479761	0.478291	0.455654	0.272579	12			Sim 35	-0.03	0.509993	0.558386	0.589194	0.357988	12
Sim 36	0.15	0.123664	0.164357	0.193459	-0.872473	9			Sim 36	0.02	0.0455881	0.0835688	0.134945	-0.642761	9			Sim 36	-0.11	0.180924	0.199224	-0.0110067	0.235841	15			Sim 36	-0.36	0.166391	0.0273158	-0.095759	0.263223	15
Sim 37	0.23	0.254011	0.244761	0.214631	1.28861	12			Sim 37	0.44	0.234275	0.229871	0.242878	1.78704	12			Sim 37	0.005	0.446992	0.4916	0.504064	0.404173	14			Sim 37	-0.01	0.453369	0.623716	0.627404	0.39311	14
Sim 38	0.08	0.407448	0.443277	0.119035	-6.18028	9			Sim 38	0.005	0.389393	0.367263	0.235252	-7.45155	9			Sim 38	0.005	0.397162	0.428611	0.277147	-0.131188	12			Sim 38	0.49	0.412133	0.423684	0.377144	-0.496459	12
Sim 39	0.25	0.301356	0.227931	0.133231	-0.672088	16			Sim 39	0.1	0.354838	0.310183	0.136588	-0.733956	16			Sim 39	0.5	0.297193	0.289473	0.270437	-2.036	9			Sim 39	0.15	0.287045	0.254842	0.297341	-3.31852	9
Sim 40	0.12	0.301092	0.201819	0.125913	0.114807	16			Sim 40	0.04	0.257587	0.165112	0.0711075	0.0100929	16			Sim 40	0.01	0.471282	0.377487	0.131604	0.551024	17			Sim 40	-0.13	0.464615	0.329541	0.096667	0.676385	17
Sim 41	0.1	0.299874	0.178546	0.0929358	0.315664	13			Sim 41	-0.15	0.273232	0.207772	0.110556	0.956479	13			Sim 41	0.22	0.373539	0.338651	0.236306	1.49668	19			Sim 41	0.08	0.331979	0.299782	0.174961	2.27048	19
Sim 42	0.09	0.182131	0.171015	0.0283132	-0.140484	12			Sim 42	-0.25	0.153152	0.15032	-0.135735	-1.10895	12			Sim 42	0.29	0.457676	0.416332	0.327156	0.0498901	16			Sim 42	0.34	0.430392	0.413439	0.432449	0.105082	16
Sim 43	0	0.332224	0.448291	0.517107	1.39722	21			Sim 43	0.07	0.341314	0.371406	0.256615	0.997829	21			Sim 43	-0.02	0.386946	0.3905	0.077639	2.19735	12			Sim 43	-0.03	0.387136	0.448039	0.135547	2.79265	12
Sim 44	0.12	0.243968	0.239292	0.133967	-0.285443	21			Sim 44	0.005	0.237443	0.213766	0.166165	-0.741807	21			Sim 44	0.07	0.426873	0.478672	0.124354	0.257477	22			Sim 44	0.31	0.446801	0.465019	0.443843	0.599248	22
Sim 45	0.1	0.266316	0.184216	0.106794	2.60009	16			Sim 45	-0.01	0.270981	0.181897	0.102676	3.5172	16			Sim 45	0.2	0.461277	0.47581	0.402701	2.48989	8			Sim 45	-0.06	0.461117	0.458315	0.477429	2.6383	8
Sim 46	0.45	0.362904	0.416711	0.460737	1.14482	14			Sim 46	-0.43	0.331436	0.336977	0.397239	1.38302	14			Sim 46	-0.07	0.616018	0.614249	0.454617	2.25578	7			Sim 46	-0.41	0.61997	0.627764	0.630929	2.91753	7
Sim 47	0.17	0.360332	0.251421	0.137085	-0.66766	13			Sim 47	-0.07	0.353937	0.278641	0.0865515	-0.907975	13			Sim 47	0.47	0.362171	0.386295	0.338118	-0.54909	18			Sim 47	0.47	0.363052	0.411988	0.420773	-0.517846	18
Sim 48	0.11	0.312182	0.293884	0.140446	0.83826	16			Sim 48	0.4	0.343874	0.419264	0.49406	0.478719	16			Sim 48	0.5	0.580916	0.576317	0.567073	-0.133934	14			Sim 48	-0.36	0.581576	0.551574	0.583197	-0.0405371	14
Sim 49	-0.02	0.292177	0.170838	0.0489294	2.04729	13			Sim 49	-0.05	0.273696	0.204945	0.0161858	2.32347	13			Sim 49	0.005	0.476183	0.432234	0.369752	-1.04325	15			Sim 49	0.005	0.521824	0.463224	0.306248	-1.2323	15
Sim 50	0.12	0.299499	0.276276	0.192993	0.472468	19			Sim 50	-0.06	0.274579	0.355297	0.443175	0.499303	19			Sim 50	0.31	0.372197	0.330318	0.266376	-0.508224	15			Sim 50	0.49	0.406265	0.37115	0.356398	-0.0905761	15
Sim 51	0.005	0.315163	0.314147	0.212151	1.58934	15			Sim 51	0.01	0.291274	0.378955	0.530124	1.80669	15			Sim 51	0.24	0.435155	0.418346	0.272954	0.00695732	20			Sim 51	-0.01	0.423713	0.431291	0.439291	-0.174389	20
Sim 52	0.11	0.363723	0.278116	0.191067	0.406256	14			Sim 52	0.07	0.351935	0.298094	0.15628	0.663009	14			Sim 52	0.27	0.472894	0.377677	0.278982	1.09587	12			Sim 52	0.27	0.479612	0.456558	0.389819	1.12441	12
Sim 53	-0.01	0.230848	0.142559	0.0395165	-1.2535	14			Sim 53	-0.18	0.223584	0.148686	-0.0352641	-1.75511	14			Sim 53	0.005	0.356267	0.336371	0.298981	0.136309	12			Sim 53	-0.14	0.357	0.425559	0.515039	0.40595	12
Sim 54	0.25	0.313262	0.31841	0.309388	0.139054	16			Sim 54	0.44	0.332436	0.419058	0.486685	0.337472	16			Sim 54	0.005	0.439808	0.414099	0.139502	-0.00484807	11			Sim 54	-0.01	0.417081	0.403403	0.490766	0.127266	11
Sim 55	0.08	0.200668	0.195425	0.198644	-0.280265	17			Sim 55	0.005	0.162292	0.16873	0.0554571	-0.611286	17			Sim 55	0.06	0.313776	0.224029	0.0849332	1.21034	11			Sim 55	0.1	0.292164	0.205572	0.0897984	1.66325	11
Sim 56	0.22	0.291139	0.258605	0.256331	1.38347	19			Sim 56	0.49	0.304992	0.324011	0.341955	2.63591	19			Sim 56	-0.3	0.232517	0.295039	0.285515	3.01615	10			Sim 56	0.43	0.197506	0.325667	0.375038	4.09182	10
Sim 57	0.07	0.282781	0.209476	0.138619	2.70301	16			Sim 57	0.03	0.268138	0.15868	0.120546	2.90964	16			Sim 57	0.27	0.599796	0.511635	0.315586	0.885273	17			Sim 57	0.48	0.592441	0.587199	0.51038	0.581043	17
Sim 58	0.13	0.347122	0.319212	0.238899	1.93679	12			Sim 58	0.27	0.354357	0.302836	0.275386	2.12776	12			Sim 58	0.41	0.566385	0.508471	0.37467	0.66332	15			Sim 58	0.37	0.608155	0.542451	0.422786	-0.0487811	15
Sim 59	0.14	0.307483	0.280432	0.16908	0.713179	9			Sim 59	0.03	0.331201	0.374895	0.47839	0.430273	9			Sim 59	0.005	0.559639	0.63303	0.286952	-0.301993	9			Sim 59	0.16	0.622733	0.761221	0.847678	0.118	9
Sim 60	0.05	0.325419	0.250233	0.116084	4.3502	9			Sim 60	0.29	0.299554	0.331903	0.377581	3.29582	9			Sim 60	0.005	0.357516	0.394678	0.221693	0.83351	11			Sim 60	0.27	0.308458	0.316687	0.314653	1.40715	11
Sim 61	0.42	0.387189	0.429186	0.450178	1.30153	18			Sim 61	0.37	0.405295	0.428774	0.436149	1.03991	18			Sim 61	0.35	0.423674	0.448912	0.234437	0.741201	12			Sim 61	0.07	0.430692	0.447627	0.485384	0.887446	12
Sim 62	-0.02	0.326932	0.394277	0.019757	0.538968	13			Sim 62	-0.19	0.294188	0.355987	-0.0609679	1.00908	13			Sim 62	0.14	0.37422	0.356552	0.298139	0.625393	17			Sim 62	0.38	0.363941	0.426805	0.421802	0.799259	17
Sim 63	0.12	0.397726	0.275026	0.168784	2.14883	15			Sim 63	0.16	0.403293	0.368318	0.244181	2.41267	15			Sim 63	0.25	0.331367	0.31835	0.316925	1.61329	10			Sim 63	0.17	0.375209	0.402559	0.408322	1.89452	10
Sim 64	0.31	0.390568	0.382945	0.28873	-0.27289	11			Sim 64	0.1	0.420709	0.203498	0.232797	-0.956602	11			Sim 64	0.2	0.436895	0.539615	0.14924	2.93238	10			Sim 64	0.07	0.475456	0.596594	0.171737	3.69282	10
Sim 65	0.42	0.318754	0.391178	0.376183	-0.0614085	13			Sim 65	0.47	0.305617	0.328847	0.335873	-0.548985	13			Sim 65	-0.06	0.382186	0.379133	0.0365207	0.834729	12			Sim 65	-0.28	0.33017	0.358273	-0.0936769	1.37227	12
Sim 66	0.31	0.365969	0.337689	0.324539	-0.587773	24			Sim 66	0.42	0.407571	0.332841	0.282714	-1.24228	24			Sim 66	0.33	0.348194	0.37048	0.348803	-0.375772	17			Sim 66	0.34	0.310668	0.274257	0.287326	-0.603808	17
Sim 67	0.5	0.358706	0.454993	0.553454	-0.754276	11			Sim 67	0.39	0.32374	0.396862	0.519606	-0.941952	11			Sim 67	0.21	0.383495	0.299061	0.198188	1.99045	17			Sim 67	0.29	0.387645	0.31457	0.184199	2.12521	17
Sim 68	0.005	0.377611	0.369452	0.262496	-0.348586	9			Sim 68	-0.26	0.385696	0.46705	0.492683	0.332407	9			Sim 68	0.17	0.407146	0.311108	0.225033	-2.13032	9			Sim 68	-0.28	0.443368	0.429246	0.307277	-2.01489	9
Sim 69	0.1	0.298079	0.168529	0.0644401	-0.115666	16			Sim 69	0.23	0.268826	0.169065	0.0992342	-0.670631	16			Sim 69	0.21	0.350378	0.262127	0.217395	2.33107	13			Sim 69	0.45	0.394198	0.36206	0.326161	2.91193	13
Sim 70	0.07	0.327687	0.293766	0.099884	1.68537	11			Sim 70	-0.2	0.312923	0.399209	-0.0181465	2.21995	11			Sim 70	0.37	0.475538	0.444084	0.42968	1.6395	15			Sim 70	0.25	0.46604	0.482192	0.515692	1.34001	15
Sim 71	0.33	0.392317	0.380046	0.375244	0.94333	14			Sim 71	0.23	0.446066	0.417343	0.365867	0.956085	14			Sim 71	0.005	0.597366	0.680385	0.337616	0.560654	20			Sim 71	0.23	0.592965	0.643991	0.715047	0.661955	20
Sim 72	0.19	0.369534	0.30217	0.257536	0.442868	15			Sim 72	0.28	0.338952	0.254768	0.191715	1.04648	15			Sim 72	0.39	0.447582	0.417438	0.281858	-0.747304	19			Sim 72	0.37	0.4953	0.466947	0.331457	-0.763152	19
Sim 73	0.11	0.233738	0.15091	0.101327	-0.91325	15			Sim 73	0.18	0.179434	0.0881057	0.0517681	-0.774626	15			Sim 73	0.2	0.438231	0.36911	0.258356	1.02728	11			Sim 73	0.25	0.462915	0.439527	0.267669	0.86859	11
Sim 74	-0.03	0.215154	0.0588403	-0.0248131	-0.784608	12			Sim 74	-0.11	0.175797	-0.0416997	-0.155528	-1.17603	12			Sim 74	0.45	0.370515	0.307261	0.261015	-1.07659	15			Sim 74	-0.43	0.393833	0.358595	0.325654	-1.37399	15
Sim 75	0.41	0.394802	0.35677	0.33565	0.469341	10			Sim 75	-0.36	0.392504	0.391601	0.433432	0.558264	10			Sim 75	0.47	0.497797	0.529971	0.587818	-0.2342	13			Sim 75	-0.27	0.556082	0.581855	0.556199	-1.21839	13
Sim 76	0.06	0.298186	0.215695	0.0624277	-2.21026	14			Sim 76	0.22	0.262698	0.243537	0.0360614	-2.63401	14			Sim 76	0.36	0.183329	0.227159	0.269902	-1.08793	5			Sim 76	0.17	0.171168	0.233262	0.283276	-1.7546	5
Sim 77	0.18	0.28464	0.223387	0.15827	-0.669107	13			Sim 77	0.07	0.25036	0.20706	0.234447	-0.729364	13			Sim 77	0.005	0.350704	0.383976	0.33617	0.112913	12			Sim 77	-0.25	0.314086	0.323312	0.35538	0.0733881	12
Sim 78	0.06	0.297788	0.240502	0.103908	1.46824	10			Sim 78	-0.09	0.280564	0.308877	0.418222	2.19281	10			Sim 78	0.19	0.360452	0.36313	0.220233	1.30712	22			Sim 78	0.13	0.367677	0.410382	0.118835	1.75076	22
Sim 79	0.22	0.415737	0.293611	0.205926	3.05236	18			Sim 79	0.27	0.445967	0.362169	0.253892	4.10605	18			Sim 79	0.25	0.409557	0.354057	0.223689	-0.463249	21			Sim 79	-0.01	0.442852	0.352896	0.272868	-0.523356	21
Sim 80	0.005	0.306457	0.347487	0.16074	-1.39793	13			Sim 80	0	0.325624	0.390961	0.456164	-1.9107	13			Sim 80	0.005	0.596831	0.648168	0.659379	1.08853	14			Sim 80	0.09	0.638777	0.711562	0.711064	1.04276	14
Sim 81	0.1	0.380373	0.374969	0.176327	1.4274	18			Sim 81	-0.15	0.378498	0.424536	0.461449	1.77328	18			Sim 81	0.21	0.372866	0.301571	0.233959	0.594649	15			Sim 81	0.35	0.352406	0.301375	0.242461	1.9265	15
Sim 82	0.1	0.368452	0.328914	0.161617	0.328957	8			Sim 82	-0.07	0.377154	0.456748	-0.00298178	-0.283525	8			Sim 82	0.27	0.409003	0.344281	0.295483	0.679595	20			Sim 82	0.43	0.411948	0.332991	0.314123	0.458419	20
Sim 83	0.2	0.283002	0.245947	0.152033	0.469567	17			Sim 83	0.06	0.275601	0.237503	0.152773	0.127312	17			Sim 83	0.005	0.288536	0.286826	0.242405	0.205821	13			Sim 83	-0.18	0.26448	0.312127	0.372749	0.539102	13
Sim 84	0.18	0.282088	0.297066	0.15526	1.19443	14			Sim 84	0.06	0.30992	0.183494	0.17131	2.12975	14			Sim 84	0.01	0.296652	0.229964	0.0767783	-0.995645	10			Sim 84	-0.08	0.241505	0.211639	0.505795	-1.74387	10
Sim 85	0.05	0.216824	0.152564	0.120018	2.20784	14			Sim 85	0.24	0.196377	0.175585	0.148727	2.35724	14			Sim 85	0.005	0.42416	0.401613	0.364438	0.634297	11			Sim 85	-0.25	0.398652	0.446151	0.474379	0.806069	11
Sim 86	0.04	0.402701	0.356217	0.152327	0.322809	15			Sim 86	-0.35	0.401054	0.246841	0.157531	0.0978078	15			Sim 86	0.05	0.552826	0.619973	0.56657	-0.430911	8			Sim 86	-0.04	0.585706	0.660671	0.678429	-0.12605	8
Sim 87	0.13	0.304173	0.230905	0.177624	-0.266251	21			Sim 87	0.46	0.306776	0.287828	0.38612	-0.363846	21			Sim 87	0.005	0.553096	0.590779	0.669826	1.68021	12			Sim 87	0.36	0.510563	0.484629	0.456575	2.86255	12
Sim 88	0.18	0.30311	0.258361	0.241502	0.471347	11			Sim 88	0.44	0.32451	0.345705	0.346437	0.079082	11			Sim 88	0.07	0.386725	0.399869	0.151104	0.336865	14			Sim 88	0.49	0.352854	0.375497	0.321647	-0.480329	14
Sim 89	0.28	0.352102	0.321346	0.305554	0.019619	17			Sim 89	-0.42	0.356254	0.423814	0.430323	-0.0278653	17			Sim 89	0.17	0.307275	0.231566	0.15463	1.46551	19			Sim 89	-0.44	0.310046	0.161053	0.151923	1.29745	19
Sim 90	0.14	0.205797	0.180997	0.181638	-0.255195	14			Sim 90	0.23	0.201878	0.203817	0.204136	-0.240792	14			Sim 90	0.21	0.339891	0.319826	0.302579	-0.612194	15			Sim 90	0.24	0.288712	0.229143	0.147929	-0.533671	15
Sim 91	0.16	0.376171	0.335589	0.142039	-1.69144	14			Sim 91	-0.15	0.39694	0.392762	0.310346	-1.79116	14			Sim 91	0.21	0.376314	0.289862	0.171452	-0.286106	12			Sim 91	0	0.363927	0.302301	0.128403	-0.534135	12
Sim 92	0.005	0.41269	0.422441	0.368461	-0.110774	18			Sim 92	0.18	0.427502	0.435584	0.307569	-0.415695	18			Sim 92	0.22	0.440895	0.404871	0.222183	0.739251	12			Sim 92	0.15	0.444576	0.291739	0.239781	0.653429	12
Sim 93	0.19	0.351314	0.273123	0.219652	0.125349	10			Sim 93	0.14	0.373177	0.256001	0.216659	-0.0396443	10			Sim 93	0.5	0.3494	0.38904	0.37505	1.79319	17			Sim 93	0.39	0.339712	0.352336	0.382489	2.33643	17
Sim 94	0.25	0.249124	0.208669	0.103186	0.630036	8			Sim 94	-0.03	0.213957	0.120043	0.0881876	0.419393	8			Sim 94	-0.44	0.39082	0.419811	0.362177	1.39443	14			Sim 94	0.39	0.395221	0.474789	0.463192	1.65313	14
Sim 95	0.2	0.321486	0.290619	0.262494	1.27366	15			Sim 95	0.11	0.30263	0.282584	0.268925	1.1053	15			Sim 95	0.5	0.404385	0.464926	0.50234	-2.67875	10			Sim 95	0.05	0.421184	0.544339	0.654412	-3.5734	10
Sim 96	0.15	0.442872	0.505923	0.207555	-5.2086	9			Sim 96	0	0.493655	0.580799	0.744275	-4.5381	9			Sim 96	0.04	0.375229	0.37577	0.108084	-1.76192	12			Sim 96	-0.02	0.351748	0.317035	0.122617	-3.0243	12
Sim 97	-0.06	0.202306	0.133741	0.0406071	0.142074	14			Sim 97	0.14	0.13997	0.144293	0.190719	0.806302	14			Sim 97	0.005	0.486424	0.48519	0.31702	0.901306	19			Sim 97	-0.05	0.485433	0.474752	0.443526	0.963076	19
Sim 98	0.17	0.242872	0.210607	0.159737	-1.39757	14			Sim 98	-0.05	0.268414	0.232993	0.172895	-1.74591	14			Sim 98	0.12	0.33396	0.302975	0.166226	0.873723	15			Sim 98	-0.02	0.274399	0.287089	0.302676	1.25961	15
Sim 99	0.02	0.196786	0.169922	0.122737	0.749589	18			Sim 99	-0.22	0.121183	0.214362	0.264127	1.40736	18			Sim 99	0.005	0.371564	0.363698	0.341482	-1.04122	15			Sim 99	-0.2	0.385761	0.483386	0.497512	-1.05015	15
Sim 100	0.07	0.187082	0.182998	0.199713	-2.28361	12			Sim 100	0.13	0.162611	0.184873	0.19399	-3.93012	12			Sim 100	0.14	0.502547	0.565353	0.162094	-2.11519	13			Sim 100	-0.03	0.48866	0.561904	0.12642	-2.05602	13
N=100K									N=100K									N=100K									N=100K
	MRMix	IVW	Median	Mode	Egger	Number of IVs				MRMix	IVW	Median	Mode	Egger	Number of IVs				MRMix	IVW	Median	Mode	Egger	Number of IVs				MRMix	IVW	Median	Mode	Egger	Number of IVs
Sim 1	0.15	0.354079	0.271097	0.170285	0.181274	108			Sim 1	0.19	0.338954	0.326781	0.261753	0.162229	108			Sim 1	0.26	0.495057	0.518173	0.244081	0.840686	98			Sim 1	0.42	0.502728	0.510565	0.429124	0.781742	98
Sim 2	0.16	0.389884	0.318802	0.139335	0.927384	110			Sim 2	0.21	0.382868	0.35711	0.20237	0.973425	110			Sim 2	0.13	0.502937	0.512465	0.156488	1.27807	107			Sim 2	0.07	0.484885	0.513345	0.553446	1.49877	107
Sim 3	0.17	0.391743	0.24308	0.148586	0.474432	114			Sim 3	0.18	0.402114	0.305273	0.196405	0.51652	114			Sim 3	0.25	0.506769	0.493709	0.252006	0.476537	109			Sim 3	0.28	0.530155	0.511963	0.331445	0.508001	109
Sim 4	0.21	0.371479	0.289058	0.187281	0.483611	118			Sim 4	0.28	0.378201	0.362724	0.262626	0.574608	118			Sim 4	0.11	0.462394	0.418662	0.150052	0.290246	114			Sim 4	0.24	0.45505	0.462089	0.439776	0.223181	114
Sim 5	0.15	0.368353	0.227134	0.157008	-0.166231	99			Sim 5	0.15	0.36045	0.248066	0.180852	-0.0964202	99			Sim 5	0.24	0.557923	0.530691	0.228797	0.585447	106			Sim 5	0.24	0.572886	0.566142	0.577242	0.430685	106
Sim 6	0.13	0.349607	0.267734	0.153973	0.528142	94			Sim 6	0.005	0.337349	0.327339	0.186642	0.54012	94			Sim 6	0.34	0.49444	0.443225	0.402202	-0.521344	88			Sim 6	0.005	0.493638	0.494388	0.283355	-0.880322	88
Sim 7	0.18	0.418958	0.266389	0.167762	0.352628	105			Sim 7	0.2	0.435733	0.331363	0.14203	0.338775	105			Sim 7	0.23	0.467694	0.458319	0.184581	-0.188604	92			Sim 7	0.23	0.475532	0.449091	0.230328	-0.256186	92
Sim 8	0.17	0.372218	0.272122	0.170179	0.784649	86			Sim 8	0.18	0.381919	0.323509	0.173764	0.65324	86			Sim 8	0.21	0.444784	0.444837	0.246805	0.413259	98			Sim 8	0.27	0.444432	0.41168	0.238079	0.506999	98
Sim 9	0.21	0.405743	0.316968	0.186689	0.601009	119			Sim 9	0.24	0.421877	0.341964	0.236389	0.651176	119			Sim 9	0.14	0.480601	0.441934	0.223492	0.358435	107			Sim 9	0.005	0.478052	0.432093	0.338254	0.402135	107
Sim 10	0.14	0.370673	0.286772	0.134008	0.236373	102			Sim 10	0.13	0.375692	0.320609	0.143669	0.129497	102			Sim 10	0.31	0.429796	0.395712	0.328956	0.628308	105			Sim 10	0.33	0.429007	0.391424	0.296613	0.706952	105
Sim 11	0.12	0.397694	0.312931	0.104302	0.491261	95			Sim 11	0.08	0.383738	0.31995	0.077231	0.422655	95			Sim 11	0.5	0.506401	0.53164	0.595034	0.674482	114			Sim 11	0.42	0.51542	0.550817	0.622037	0.62718	114
Sim 12	0.2	0.368687	0.260276	0.172217	-0.208713	110			Sim 12	0.23	0.37403	0.28329	0.169337	-0.216242	110			Sim 12	0.19	0.406875	0.347245	0.222871	0.505021	126			Sim 12	0.19	0.409368	0.371112	0.300702	0.520888	126
Sim 13	0.13	0.358436	0.234289	0.150424	0.188979	87			Sim 13	0.08	0.333411	0.263403	0.107281	0.139355	87			Sim 13	0.2	0.444586	0.387546	0.266634	0.776192	100			Sim 13	0.005	0.457243	0.456978	0.425098	0.927168	100
Sim 14	0.17	0.38277	0.339275	0.16064	0.715066	121			Sim 14	0.12	0.384114	0.324302	0.202045	0.801972	121			Sim 14	0.13	0.493903	0.479296	0.202421	0.473697	117			Sim 14	0.005	0.471057	0.493837	0.394427	0.438729	117
Sim 15	0.2	0.413269	0.306247	0.183473	0.551532	117			Sim 15	0.22	0.418842	0.369711	0.21702	0.481906	117			Sim 15	0.16	0.482704	0.456115	0.219862	0.061507	108			Sim 15	0.005	0.484928	0.472665	0.409608	0.0949277	108
Sim 16	0.21	0.309879	0.266653	0.152495	0.438793	98			Sim 16	0.23	0.309261	0.28178	0.198854	0.392262	98			Sim 16	0.31	0.46565	0.386756	0.308801	0.179082	98			Sim 16	0.37	0.480333	0.448403	0.290807	0.111957	98
Sim 17	0.19	0.399328	0.29251	0.211692	0.453896	97			Sim 17	0.2	0.393524	0.311539	0.294766	0.515987	97			Sim 17	0.27	0.488219	0.479017	0.410982	0.706752	114			Sim 17	0.005	0.487158	0.484537	0.427959	0.591264	114
Sim 18	0.12	0.406668	0.331125	0.137511	0.691525	114			Sim 18	0.12	0.40063	0.370035	0.185232	0.579079	114			Sim 18	0.2	0.453613	0.380026	0.231997	0.625262	106			Sim 18	0.23	0.420069	0.339526	0.207691	0.603745	106
Sim 19	0.23	0.352706	0.262971	0.201062	0.378435	100			Sim 19	0.26	0.355268	0.285459	0.250428	0.446093	100			Sim 19	0.25	0.454928	0.407456	0.308005	0.520226	100			Sim 19	0.42	0.446806	0.431871	0.410221	0.438624	100
Sim 20	0.2	0.371711	0.319801	0.258067	0.581917	113			Sim 20	0.27	0.373975	0.384633	0.360218	0.581863	113			Sim 20	0.3	0.499082	0.44647	0.341144	1.09192	111			Sim 20	0.32	0.50894	0.53291	0.3705	1.2494	111
Sim 21	0.16	0.368276	0.287659	0.174153	0.719207	111			Sim 21	0.16	0.374979	0.348696	0.178258	0.826265	111			Sim 21	0.2	0.464169	0.403127	0.218121	0.336783	115			Sim 21	0.16	0.461178	0.383609	0.23067	0.28501	115
Sim 22	0.21	0.400703	0.344552	0.19973	0.487524	114			Sim 22	0.25	0.406138	0.367308	0.217091	0.377286	114			Sim 22	0.18	0.4697	0.481033	0.198402	0.727558	97			Sim 22	0.005	0.463968	0.515331	0.205274	0.766249	97
Sim 23	0.17	0.324305	0.225738	0.160273	-0.188763	89			Sim 23	0.16	0.331742	0.254172	0.157221	-0.251809	89			Sim 23	0.28	0.432951	0.356402	0.292957	0.0850819	85			Sim 23	0.32	0.434319	0.405656	0.363394	0.109192	85
Sim 24	0.21	0.411684	0.293298	0.204541	0.194637	122			Sim 24	0.26	0.408086	0.344106	0.214388	0.234208	122			Sim 24	0.26	0.513398	0.454795	0.269567	0.705335	108			Sim 24	0.24	0.516923	0.44001	0.289963	0.730088	108
Sim 25	0.15	0.414157	0.30306	0.128528	0.431997	92			Sim 25	0.11	0.405557	0.318383	0.0964601	0.462489	92			Sim 25	0.16	0.416435	0.333705	0.189886	0.498454	76			Sim 25	0.13	0.39992	0.367143	0.320048	0.490212	76
Sim 26	0.18	0.36872	0.245627	0.182886	0.270123	103			Sim 26	0.16	0.356246	0.258626	0.208348	0.392616	103			Sim 26	0.22	0.514866	0.412393	0.232317	0.289655	105			Sim 26	0.24	0.524828	0.453605	0.230731	0.428929	105
Sim 27	0.21	0.389051	0.3243	0.25052	0.524111	103			Sim 27	0.21	0.380904	0.345492	0.255283	0.553062	103			Sim 27	0.13	0.451187	0.484556	0.173628	0.46791	99			Sim 27	0.005	0.449826	0.481506	0.511638	0.452435	99
Sim 28	0.12	0.447942	0.418725	0.113514	-0.00170218	102			Sim 28	0.005	0.459603	0.467778	0.0737459	0.0818028	102			Sim 28	0.23	0.545066	0.534324	0.243003	0.393953	111			Sim 28	0.47	0.562412	0.589558	0.618411	0.338924	111
Sim 29	0.18	0.360232	0.289564	0.190293	0.41517	119			Sim 29	0.21	0.351197	0.30774	0.266076	0.372434	119			Sim 29	0.21	0.401748	0.359993	0.226425	0.162409	108			Sim 29	0.005	0.406946	0.392897	0.443531	0.13646	108
Sim 30	0.18	0.379139	0.27715	0.131951	0.958624	110			Sim 30	0.22	0.383977	0.338364	0.305696	1.31173	110			Sim 30	0.32	0.506227	0.509477	0.420321	0.699534	102			Sim 30	0.005	0.517674	0.522465	0.526996	0.810019	102
Sim 31	0.18	0.405162	0.272312	0.18299	0.54898	121			Sim 31	0.21	0.410775	0.316486	0.233071	0.491812	121			Sim 31	0.005	0.507026	0.487357	0.423636	0.575299	117			Sim 31	0.005	0.516934	0.499326	0.484558	0.46697	117
Sim 32	0.2	0.420898	0.317366	0.194808	0.840775	93			Sim 32	0.2	0.418939	0.366545	0.228319	0.858984	93			Sim 32	0.28	0.482984	0.463909	0.339001	0.421075	115			Sim 32	0.29	0.4669	0.440651	0.4518	0.36573	115
Sim 33	0.18	0.415143	0.363388	0.146403	0.909612	125			Sim 33	0.18	0.419002	0.394086	0.336138	0.95488	125			Sim 33	0.31	0.484746	0.445851	0.309621	0.494887	129			Sim 33	0.33	0.50236	0.517621	0.524033	0.524424	129
Sim 34	0.22	0.348147	0.291305	0.165426	0.11325	133			Sim 34	0.24	0.354538	0.319821	0.201222	0.078679	133			Sim 34	0.31	0.48237	0.429929	0.320372	0.473285	103			Sim 34	0.37	0.496567	0.437698	0.384716	0.60575	103
Sim 35	0.19	0.416974	0.351179	0.18836	1.10304	118			Sim 35	0.2	0.414505	0.389008	0.229266	1.27421	118			Sim 35	0.25	0.490472	0.390376	0.262466	0.663693	104			Sim 35	0.28	0.485634	0.437977	0.433267	0.757733	104
Sim 36	0.18	0.330839	0.259398	0.192714	-0.0700062	91			Sim 36	0.21	0.317693	0.257136	0.196597	-0.127303	91			Sim 36	0.13	0.422504	0.397203	0.258912	-0.160147	91			Sim 36	0.5	0.420012	0.398835	0.533206	-0.182543	91
Sim 37	0.21	0.400032	0.322666	0.16143	0.185527	110			Sim 37	0.26	0.388975	0.349632	0.301097	0.106713	110			Sim 37	0.21	0.442981	0.362714	0.211929	0.543382	87			Sim 37	0.22	0.442425	0.394725	0.259647	0.475047	87
Sim 38	0.19	0.398322	0.282571	0.197431	0.273265	108			Sim 38	0.16	0.397338	0.317134	0.203399	0.160697	108			Sim 38	0.17	0.476148	0.418013	0.202864	0.482617	110			Sim 38	0.25	0.477857	0.442121	0.244434	0.47279	110
Sim 39	0.21	0.370656	0.299689	0.182612	0.330039	100			Sim 39	0.25	0.402642	0.383741	0.132371	0.512679	100			Sim 39	0.24	0.457565	0.418162	0.246205	-0.324614	99			Sim 39	0.35	0.455682	0.402815	0.322112	-0.439668	99
Sim 40	0.22	0.400669	0.359179	0.286901	0.672347	107			Sim 40	0.22	0.402578	0.406071	0.37582	0.663057	107			Sim 40	0.29	0.500388	0.425619	0.308133	0.437384	94			Sim 40	0.32	0.499671	0.448511	0.377638	0.431867	94
Sim 41	0.15	0.382604	0.26947	0.151295	0.601385	106			Sim 41	0.14	0.362423	0.263961	0.186562	0.76607	106			Sim 41	0.27	0.416251	0.358184	0.264362	0.565354	105			Sim 41	0.32	0.409674	0.357644	0.285315	0.526392	105
Sim 42	0.15	0.323941	0.262981	0.20183	0.145819	91			Sim 42	0.18	0.296126	0.254477	0.256581	0.143509	91			Sim 42	0.24	0.525016	0.48923	0.287993	0.690418	116			Sim 42	0.29	0.514537	0.482145	0.427164	0.614346	116
Sim 43	0.13	0.348818	0.282188	0.186331	0.747865	108			Sim 43	0.18	0.34847	0.347849	0.27039	0.777669	108			Sim 43	0.17	0.446257	0.40626	0.21849	0.549371	113			Sim 43	0.14	0.429879	0.403347	0.260537	0.629306	113
Sim 44	0.16	0.308865	0.227996	0.108952	0.273454	107			Sim 44	0.14	0.296935	0.217865	0.122955	0.284777	107			Sim 44	0.16	0.458414	0.452405	0.213676	0.530441	120			Sim 44	0.5	0.464104	0.513936	0.554193	0.589416	120
Sim 45	0.16	0.418173	0.306303	0.180742	0.0886473	93			Sim 45	0.15	0.420008	0.378353	0.184991	0.165809	93			Sim 45	0.15	0.512657	0.46596	0.390087	0.511861	95			Sim 45	0.005	0.50927	0.521135	0.406408	0.447343	95
Sim 46	0.23	0.406349	0.376263	0.258524	0.633089	111			Sim 46	0.23	0.412762	0.386937	0.359665	0.537638	111			Sim 46	0.27	0.561268	0.519816	0.271452	1.0341	101			Sim 46	0.38	0.572894	0.541644	0.513519	1.22404	101
Sim 47	0.19	0.425144	0.306245	0.156396	0.243912	101			Sim 47	0.17	0.426384	0.332487	0.153434	0.123889	101			Sim 47	0.32	0.510979	0.430814	0.302506	0.0224678	95			Sim 47	0.34	0.512073	0.44263	0.329209	-0.000718768	95
Sim 48	0.16	0.387643	0.296518	0.237722	0.521905	101			Sim 48	0.005	0.392337	0.371032	0.36804	0.595546	101			Sim 48	0.11	0.532177	0.566515	0.185289	1.02202	106			Sim 48	0.005	0.548449	0.554153	0.558556	0.973737	106
Sim 49	0.2	0.345917	0.229533	0.169954	0.700261	97			Sim 49	0.21	0.322219	0.26079	0.206119	0.803446	97			Sim 49	0.29	0.463563	0.423058	0.317105	0.416194	101			Sim 49	0.3	0.484128	0.454622	0.424862	0.4212	101
Sim 50	0.23	0.3642	0.275308	0.217005	0.287096	116			Sim 50	0.29	0.362312	0.325951	0.256583	0.218595	116			Sim 50	0.16	0.482698	0.453058	0.213802	-0.133512	104			Sim 50	0.27	0.493082	0.447769	0.369267	-0.0564929	104
Sim 51	0.25	0.387739	0.329447	0.211659	0.613784	112			Sim 51	0.29	0.399814	0.340102	0.28814	0.609224	112			Sim 51	0.28	0.50408	0.468496	0.286287	0.359424	85			Sim 51	0.005	0.513484	0.505084	0.419693	0.263697	85
Sim 52	0.19	0.369487	0.301266	0.22772	0.494232	91			Sim 52	0.11	0.362585	0.325461	0.234246	0.494959	91			Sim 52	0.33	0.530552	0.497428	0.323058	0.559615	107			Sim 52	0.4	0.536673	0.519217	0.447373	0.579245	107
Sim 53	0.14	0.319703	0.230743	0.144136	-0.0720801	97			Sim 53	0.1	0.311961	0.251038	0.16176	-0.0452774	97			Sim 53	0.22	0.489106	0.462738	0.264424	0.337202	106			Sim 53	0.005	0.505745	0.530903	0.513893	0.340311	106
Sim 54	0.17	0.376083	0.314858	0.21627	0.116759	101			Sim 54	0.005	0.359404	0.35949	0.387041	0.2492	101			Sim 54	0.14	0.438881	0.437825	0.167745	0.448686	94			Sim 54	0.005	0.434392	0.461723	0.511716	0.367854	94
Sim 55	0.16	0.311411	0.231429	0.158925	0.143417	109			Sim 55	0.2	0.296011	0.201346	0.101925	0.00999845	109			Sim 55	0.16	0.381702	0.348916	0.134928	0.292713	104			Sim 55	0.1	0.358431	0.311803	0.103879	0.342868	104
Sim 56	0.21	0.367213	0.292161	0.15232	0.0978257	105			Sim 56	0.19	0.364864	0.309138	0.146345	0.279299	105			Sim 56	0.29	0.478439	0.400616	0.300739	-0.067819	103			Sim 56	0.33	0.491533	0.479222	0.441129	-0.146898	103
Sim 57	0.26	0.472302	0.369358	0.258831	0.490019	107			Sim 57	0.32	0.499771	0.43766	0.280767	0.436413	107			Sim 57	0.25	0.54205	0.473288	0.245568	1.04716	104			Sim 57	0.34	0.545023	0.500839	0.237946	1.05589	104
Sim 58	0.16	0.44812	0.321227	0.191811	0.387898	93			Sim 58	0.18	0.446762	0.361315	0.23988	0.427263	93			Sim 58	0.21	0.504196	0.501658	0.288377	1.25974	97			Sim 58	0.35	0.49931	0.475684	0.447749	1.41175	97
Sim 59	0.23	0.411106	0.327948	0.246466	0.172637	92			Sim 59	0.34	0.43652	0.418108	0.316786	0.197181	92			Sim 59	0.25	0.50612	0.462778	0.279492	0.792374	90			Sim 59	0.23	0.50493	0.468637	0.325428	0.942945	90
Sim 60	0.16	0.375298	0.287768	0.176865	1.03899	108			Sim 60	0.15	0.375394	0.334089	0.153608	0.907608	108			Sim 60	0.21	0.4539	0.423204	0.222267	0.450464	80			Sim 60	0.24	0.448381	0.387189	0.300677	0.351638	80
Sim 61	0.2	0.395458	0.350945	0.278405	0.595726	105			Sim 61	0.35	0.404228	0.394036	0.386795	0.63021	105			Sim 61	0.22	0.484755	0.461296	0.259601	0.510166	104			Sim 61	0.26	0.4841	0.46533	0.281109	0.503514	104
Sim 62	0.17	0.396163	0.304379	0.149459	0.317141	115			Sim 62	0.16	0.375561	0.333753	0.0960801	0.24956	115			Sim 62	0.17	0.473431	0.450236	0.183286	0.361868	111			Sim 62	0.005	0.476003	0.4805	0.522947	0.333787	111
Sim 63	0.18	0.378783	0.258362	0.17236	0.828145	92			Sim 63	0.18	0.355452	0.295137	0.209466	0.921137	92			Sim 63	0.23	0.435481	0.388338	0.2572	0.327305	103			Sim 63	0.28	0.417706	0.373383	0.33773	0.443246	103
Sim 64	0.26	0.445361	0.386494	0.28976	0.355967	85			Sim 64	0.32	0.475318	0.410578	0.346282	0.454836	85			Sim 64	0.16	0.484348	0.476401	0.235203	0.349048	98			Sim 64	0.18	0.480822	0.413495	0.269469	0.363423	98
Sim 65	0.13	0.367211	0.312663	0.122085	0.456283	109			Sim 65	0.06	0.358785	0.329447	0.0864998	0.381033	109			Sim 65	0.16	0.462868	0.436995	0.152358	0.422066	113			Sim 65	0.08	0.447026	0.399676	0.184333	0.294475	113
Sim 66	0.24	0.449325	0.374105	0.223611	0.226275	124			Sim 66	0.29	0.466382	0.388587	0.278375	0.381459	124			Sim 66	0.26	0.437294	0.398131	0.339661	0.190497	115			Sim 66	0.005	0.430627	0.390146	0.327999	0.0503931	115
Sim 67	0.22	0.419405	0.339941	0.226697	0.10383	104			Sim 67	0.37	0.438652	0.4039	0.330121	-0.0725574	104			Sim 67	0.23	0.471638	0.440065	0.155966	0.26876	113			Sim 67	0.22	0.481561	0.417168	0.356792	0.247667	113
Sim 68	0.16	0.413158	0.325941	0.130266	0.868936	97			Sim 68	0.17	0.417113	0.361104	0.0896487	0.935343	97			Sim 68	0.005	0.475439	0.475732	0.253099	0.548411	108			Sim 68	0.005	0.468049	0.497386	0.293022	0.579388	108
Sim 69	0.15	0.337657	0.287361	0.18308	0.569778	100			Sim 69	0.16	0.333941	0.333837	0.345248	0.446104	100			Sim 69	0.21	0.499896	0.386581	0.228406	0.241015	110			Sim 69	0.27	0.520693	0.464637	0.314123	0.320929	110
Sim 70	0.17	0.354845	0.274731	0.211146	0.280665	85			Sim 70	0.2	0.329915	0.321809	0.301561	0.254956	85			Sim 70	0.25	0.455957	0.41627	0.258252	0.918492	103			Sim 70	0.45	0.45295	0.463066	0.419696	0.861153	103
Sim 71	0.23	0.391869	0.324568	0.17313	0.449313	97			Sim 71	0.23	0.393785	0.343394	0.175486	0.537249	97			Sim 71	0.26	0.529964	0.497769	0.272411	1.10754	112			Sim 71	0.3	0.522688	0.521781	0.37746	1.13451	112
Sim 72	0.19	0.421148	0.315963	0.21163	0.443655	120			Sim 72	0.27	0.428104	0.361879	0.26246	0.406405	120			Sim 72	0.29	0.448528	0.423502	0.317562	0.61242	92			Sim 72	0.41	0.466365	0.457293	0.36223	0.761983	92
Sim 73	0.22	0.409331	0.349433	0.217164	0.219828	114			Sim 73	0.26	0.418531	0.403494	0.379812	0.111636	114			Sim 73	0.005	0.519702	0.534941	0.29282	0.461158	107			Sim 73	0.005	0.518509	0.552729	0.33953	0.445843	107
Sim 74	0.19	0.390384	0.284506	0.199945	0.221296	99			Sim 74	0.21	0.388216	0.317664	0.233884	0.137853	99			Sim 74	0.005	0.49162	0.47877	0.300093	0.1612	96			Sim 74	0.005	0.489947	0.483405	0.368971	0.142069	96
Sim 75	0.2	0.416882	0.332133	0.187111	0.340375	90			Sim 75	0.28	0.431744	0.393275	0.280418	0.275436	90			Sim 75	0.36	0.48043	0.466474	0.382463	0.697129	100			Sim 75	0.42	0.493246	0.47127	0.390501	0.822047	100
Sim 76	0.19	0.333416	0.237405	0.190957	0.115794	91			Sim 76	0.18	0.332648	0.264964	0.206875	0.0534526	91			Sim 76	0.18	0.422047	0.323529	0.208586	0.349631	97			Sim 76	0.16	0.394984	0.324604	0.212802	0.392413	97
Sim 77	0.18	0.365027	0.290794	0.157104	0.0783564	106			Sim 77	0.17	0.356708	0.280466	0.218994	-0.0513432	106			Sim 77	0.22	0.448165	0.377018	0.287409	0.319209	92			Sim 77	0.2	0.441269	0.40012	0.325696	0.323859	92
Sim 78	0.18	0.359483	0.295471	0.200059	0.302058	113			Sim 78	0.15	0.367595	0.338741	0.269763	0.300499	113			Sim 78	0.26	0.476264	0.400192	0.304205	0.509737	102			Sim 78	0.35	0.482394	0.43895	0.290979	0.569349	102
Sim 79	0.16	0.399417	0.287185	0.179107	1.16766	114			Sim 79	0.15	0.389713	0.328426	0.216869	1.39976	114			Sim 79	0.16	0.500142	0.487686	0.188196	0.675972	128			Sim 79	0.17	0.506185	0.480783	0.330481	0.824883	128
Sim 80	0.23	0.393418	0.332656	0.272523	0.147804	113			Sim 80	0.28	0.412175	0.396151	0.343642	0.209481	113			Sim 80	0.06	0.493037	0.506971	0.110117	0.886567	119			Sim 80	0.005	0.492792	0.53198	0.61322	0.970926	119
Sim 81	0.15	0.402577	0.368516	0.177792	0.531246	95			Sim 81	0.005	0.400084	0.427232	0.474022	0.542779	95			Sim 81	0.27	0.456157	0.399156	0.260566	0.243221	110			Sim 81	0.32	0.448686	0.393176	0.300879	0.13485	110
Sim 82	0.15	0.403173	0.328154	0.153611	0.304304	95			Sim 82	0.06	0.405149	0.41421	0.0766414	0.236269	95			Sim 82	0.005	0.446827	0.430539	0.36581	0.453749	87			Sim 82	0.005	0.448313	0.404887	0.378962	0.402069	87
Sim 83	0.16	0.333321	0.249765	0.152236	0.296209	97			Sim 83	0.16	0.315187	0.242984	0.16399	0.295492	97			Sim 83	0.22	0.521171	0.478895	0.242276	0.630215	106			Sim 83	0.29	0.532884	0.524677	0.429249	0.709702	106
Sim 84	0.2	0.343809	0.257606	0.144888	0.180518	103			Sim 84	0.22	0.354727	0.299252	0.14766	0.224578	103			Sim 84	0.26	0.492966	0.472457	0.221976	0.151926	107			Sim 84	0.31	0.491784	0.46564	0.455859	0.0858516	107
Sim 85	0.15	0.368118	0.263856	0.166491	0.180226	117			Sim 85	0.2	0.361687	0.309207	0.198619	0.173974	117			Sim 85	0.005	0.536164	0.571684	0.296456	0.0793506	106			Sim 85	0.005	0.53896	0.545214	0.518947	-0.0843329	106
Sim 86	0.2	0.392798	0.323658	0.229874	0.566242	116			Sim 86	0.21	0.389968	0.323255	0.259902	0.520341	116			Sim 86	0.29	0.469668	0.407461	0.264702	1.12126	94			Sim 86	0.41	0.480744	0.453564	0.316479	1.19602	94
Sim 87	0.2	0.361408	0.304239	0.19873	0.326853	99			Sim 87	0.21	0.357234	0.335584	0.332451	0.271715	99			Sim 87	0.22	0.504058	0.427087	0.238853	0.806247	100			Sim 87	0.21	0.498654	0.383501	0.292502	0.754274	100
Sim 88	0.14	0.402412	0.317195	0.209213	0.410582	89			Sim 88	0.17	0.401186	0.332948	0.307381	0.475979	89			Sim 88	0.29	0.452782	0.42102	0.213344	0.509011	110			Sim 88	0.34	0.447602	0.405787	0.233865	0.377898	110
Sim 89	0.2	0.347807	0.29473	0.261172	0.571697	99			Sim 89	0.32	0.351984	0.361842	0.37919	0.606048	99			Sim 89	0.25	0.490889	0.415858	0.241766	0.0757792	108			Sim 89	0.005	0.508932	0.511661	0.26413	-0.0010077	108
Sim 90	0.14	0.393785	0.265106	0.161673	-0.20039	105			Sim 90	0.09	0.399455	0.29124	0.172023	-0.266146	105			Sim 90	0.26	0.471334	0.433734	0.278925	0.775392	104			Sim 90	0.25	0.453788	0.39422	0.294038	0.759954	104
Sim 91	0.19	0.365303	0.279198	0.23817	0.438876	119			Sim 91	0.21	0.361896	0.344859	0.3183	0.540963	119			Sim 91	0.12	0.44454	0.38319	0.169562	0.232753	88			Sim 91	0.09	0.425535	0.394083	0.279513	0.267019	88
Sim 92	0.17	0.401276	0.320687	0.183906	0.534615	93			Sim 92	0.14	0.393662	0.369066	0.260959	0.525534	93			Sim 92	0.23	0.53154	0.526253	0.254219	0.324137	100			Sim 92	0.005	0.532941	0.536353	0.664099	0.278643	100
Sim 93	0.18	0.344983	0.239619	0.123257	0.187134	95			Sim 93	0.19	0.342093	0.278126	0.0988539	0.118088	95			Sim 93	0.22	0.434531	0.368203	0.267832	0.377731	103			Sim 93	0.29	0.407791	0.393837	0.4282	0.391379	103
Sim 94	0.22	0.3417	0.278523	0.219274	-0.062221	103			Sim 94	0.26	0.321944	0.293486	0.287519	-0.107473	103			Sim 94	0.5	0.511798	0.500429	0.496314	0.311566	84			Sim 94	0.45	0.491496	0.476066	0.452909	0.420512	84
Sim 95	0.24	0.386059	0.291711	0.242669	0.349095	108			Sim 95	0.28	0.389059	0.343323	0.324364	0.309793	108			Sim 95	0.13	0.475731	0.482299	0.476331	0.454792	109			Sim 95	0.005	0.4682	0.480434	0.579978	0.370949	109
Sim 96	0.23	0.39091	0.318185	0.244236	0.446158	119			Sim 96	0.26	0.396404	0.330041	0.290976	0.464717	119			Sim 96	0.09	0.483789	0.463891	0.142424	0.417164	107			Sim 96	0.005	0.484582	0.483712	0.157353	0.505335	107
Sim 97	0.09	0.352247	0.324001	0.169531	0.17414	104			Sim 97	0.005	0.332817	0.381284	0.170202	0.109307	104			Sim 97	0.27	0.513012	0.479698	0.333083	0.352491	109			Sim 97	0.005	0.51092	0.512915	0.407933	0.27431	109
Sim 98	0.2	0.389319	0.298128	0.226634	0.0386329	107			Sim 98	0.24	0.40718	0.345133	0.303024	0.148877	107			Sim 98	0.18	0.475037	0.451176	0.263488	0.498343	91			Sim 98	0.22	0.479974	0.501177	0.565833	0.299785	91
Sim 99	0.16	0.335704	0.249889	0.172225	-0.120179	115			Sim 99	0.13	0.312778	0.267697	0.238562	-0.23552	115			Sim 99	0.17	0.479262	0.422405	0.246292	0.234978	131			Sim 99	0.005	0.492104	0.487649	0.453715	0.211716	131
Sim 100	0.18	0.359731	0.249559	0.193973	0.220509	103			Sim 100	0.22	0.352114	0.276399	0.232531	0.22532	103			Sim 100	0.2	0.512037	0.489557	0.212407	0.688512	105			Sim 100	0.27	0.530936	0.514412	0.257051	0.725036	105
N=200K									N=200K									N=200K									N=200K
	MRMix	IVW	Median	Mode	Egger	Number of IVs				MRMix	IVW	Median	Mode	Egger	Number of IVs				MRMix	IVW	Median	Mode	Egger	Number of IVs				MRMix	IVW	Median	Mode	Egger	Number of IVs
Sim 1	0.2	0.407502	0.296849	0.172731	0.383343	388			Sim 1	0.22	0.400907	0.336144	0.246961	0.378541	388			Sim 1	0.22	0.54334	0.509842	0.229741	0.526602	429			Sim 1	0.29	0.55012	0.51701	0.321393	0.527665	429
Sim 2	0.19	0.424311	0.33422	0.168627	0.552307	379			Sim 2	0.22	0.418287	0.37918	0.171158	0.533212	379			Sim 2	0.24	0.54978	0.500184	0.230589	0.697377	405			Sim 2	0.26	0.545137	0.524015	0.534812	0.69384	405
Sim 3	0.19	0.41135	0.280201	0.177734	0.431911	398			Sim 3	0.22	0.415174	0.324343	0.191143	0.461169	398			Sim 3	0.22	0.527252	0.483295	0.222711	0.561858	420			Sim 3	0.28	0.536692	0.5161	0.40577	0.605928	420
Sim 4	0.2	0.414903	0.291496	0.195715	0.315166	415			Sim 4	0.22	0.416979	0.333308	0.227225	0.332691	415			Sim 4	0.21	0.529056	0.462812	0.204637	0.370937	436			Sim 4	0.25	0.531126	0.475168	0.354237	0.336449	436
Sim 5	0.2	0.414809	0.2796	0.175702	0.405674	391			Sim 5	0.21	0.409593	0.320525	0.193508	0.419197	391			Sim 5	0.23	0.553675	0.529639	0.226009	0.731082	417			Sim 5	0.33	0.553156	0.544684	0.511173	0.744981	417
Sim 6	0.2	0.388114	0.268092	0.187512	0.3813	404			Sim 6	0.21	0.384755	0.313867	0.208328	0.356858	404			Sim 6	0.21	0.526695	0.468312	0.238985	0.488672	395			Sim 6	0.2	0.524814	0.479409	0.378158	0.449093	395
Sim 7	0.2	0.415403	0.300504	0.19595	0.640569	396			Sim 7	0.2	0.420587	0.322953	0.18217	0.70692	396			Sim 7	0.23	0.497044	0.441765	0.240944	0.488753	397			Sim 7	0.3	0.496178	0.474999	0.421657	0.51365	397
Sim 8	0.2	0.384662	0.265448	0.18295	0.549023	383			Sim 8	0.19	0.386973	0.302841	0.177222	0.598885	383			Sim 8	0.21	0.475911	0.437099	0.214703	0.524067	378			Sim 8	0.23	0.470258	0.45862	0.246658	0.541711	378
Sim 9	0.21	0.422561	0.294134	0.181977	0.430275	450			Sim 9	0.21	0.424896	0.323648	0.208734	0.465838	450			Sim 9	0.2	0.54593	0.509934	0.222748	0.577952	434			Sim 9	0.27	0.543042	0.506242	0.305532	0.583069	434
Sim 10	0.21	0.396047	0.313862	0.166192	0.441873	401			Sim 10	0.22	0.399556	0.347673	0.175933	0.452421	401			Sim 10	0.25	0.525146	0.449235	0.272564	0.302978	383			Sim 10	0.3	0.529534	0.4946	0.360101	0.310057	383
Sim 11	0.18	0.441347	0.2934	0.152028	0.477715	376			Sim 11	0.18	0.437911	0.337755	0.172488	0.433664	376			Sim 11	0.24	0.55391	0.544459	0.230168	0.576513	378			Sim 11	0.38	0.564913	0.568108	0.613161	0.553048	378
Sim 12	0.21	0.401307	0.276324	0.194762	0.291016	410			Sim 12	0.24	0.4027	0.325213	0.205604	0.289893	410			Sim 12	0.2	0.485123	0.397988	0.208347	0.279089	425			Sim 12	0.21	0.480233	0.414331	0.279042	0.290654	425
Sim 13	0.17	0.396926	0.270065	0.175381	0.528545	389			Sim 13	0.17	0.388524	0.304723	0.173423	0.505847	389			Sim 13	0.19	0.493653	0.439651	0.222135	0.539148	386			Sim 13	0.24	0.499067	0.460677	0.286001	0.574215	386
Sim 14	0.19	0.425089	0.343373	0.157397	0.505944	426			Sim 14	0.2	0.4292	0.384378	0.162627	0.521984	426			Sim 14	0.17	0.510362	0.474973	0.202928	0.65386	410			Sim 14	0.16	0.498139	0.474812	0.288641	0.637231	410
Sim 15	0.19	0.455179	0.312998	0.190384	0.577015	399			Sim 15	0.21	0.460567	0.347322	0.201863	0.56659	399			Sim 15	0.2	0.526975	0.461074	0.225086	0.503098	409			Sim 15	0.29	0.529333	0.495452	0.247561	0.510897	409
Sim 16	0.2	0.362349	0.289414	0.159919	0.338945	389			Sim 16	0.22	0.356776	0.308796	0.163751	0.340307	389			Sim 16	0.27	0.520348	0.454143	0.273228	0.45946	378			Sim 16	0.28	0.522389	0.458152	0.3276	0.484792	378
Sim 17	0.18	0.415472	0.274011	0.173693	0.522128	385			Sim 17	0.19	0.412837	0.314124	0.254824	0.504123	385			Sim 17	0.22	0.521627	0.482621	0.226399	0.677101	393			Sim 17	0.31	0.527505	0.512524	0.4542	0.631953	393
Sim 18	0.18	0.440232	0.323806	0.163728	0.521108	401			Sim 18	0.2	0.44299	0.370964	0.19549	0.467417	401			Sim 18	0.21	0.546429	0.495845	0.218733	0.487397	411			Sim 18	0.23	0.539573	0.469354	0.268203	0.419853	411
Sim 19	0.2	0.39022	0.2683	0.194533	0.31703	399			Sim 19	0.22	0.390551	0.307647	0.228573	0.322212	399			Sim 19	0.24	0.496582	0.414947	0.214735	0.51475	396			Sim 19	0.31	0.496441	0.45213	0.263638	0.484831	396
Sim 20	0.22	0.424524	0.316992	0.234117	0.289503	381			Sim 20	0.26	0.430608	0.365821	0.302708	0.285823	381			Sim 20	0.23	0.530503	0.517332	0.297343	0.693976	377			Sim 20	0.31	0.536024	0.519902	0.404695	0.684423	377
Sim 21	0.17	0.401606	0.266319	0.170819	0.430844	383			Sim 21	0.18	0.400831	0.302264	0.18161	0.463299	383			Sim 21	0.2	0.526249	0.47554	0.209874	0.426404	424			Sim 21	0.25	0.524754	0.476244	0.260313	0.41069	424
Sim 22	0.2	0.409689	0.311762	0.192368	0.44371	390			Sim 22	0.19	0.407113	0.356187	0.236947	0.427463	390			Sim 22	0.2	0.52786	0.507138	0.22678	0.485664	390			Sim 22	0.23	0.524676	0.501519	0.284207	0.515717	390
Sim 23	0.19	0.37914	0.255363	0.175932	0.170743	409			Sim 23	0.19	0.378974	0.281557	0.15953	0.170042	409			Sim 23	0.23	0.516054	0.436588	0.239745	0.308342	388			Sim 23	0.26	0.514524	0.458951	0.287467	0.325038	388
Sim 24	0.2	0.436315	0.298135	0.200107	0.44978	435			Sim 24	0.24	0.442077	0.343863	0.213471	0.433379	435			Sim 24	0.23	0.546938	0.44493	0.242745	0.606135	402			Sim 24	0.29	0.54681	0.482951	0.296715	0.595782	402
Sim 25	0.19	0.424443	0.286891	0.165451	0.490163	383			Sim 25	0.2	0.420673	0.328096	0.156877	0.474731	383			Sim 25	0.2	0.487012	0.405606	0.207748	0.394512	362			Sim 25	0.22	0.488086	0.414661	0.29273	0.340416	362
Sim 26	0.18	0.402898	0.267619	0.164058	0.452881	396			Sim 26	0.18	0.397924	0.288475	0.188257	0.434187	396			Sim 26	0.19	0.538938	0.491186	0.211829	0.458374	372			Sim 26	0.22	0.546071	0.491352	0.265964	0.475539	372
Sim 27	0.2	0.413261	0.305491	0.201029	0.41289	405			Sim 27	0.22	0.414079	0.344438	0.228193	0.398544	405			Sim 27	0.2	0.528734	0.518136	0.194747	0.396349	379			Sim 27	0.005	0.530736	0.520227	0.332055	0.401175	379
Sim 28	0.18	0.451583	0.339408	0.1461	0.523947	384			Sim 28	0.17	0.455342	0.390019	0.118684	0.572961	384			Sim 28	0.2	0.560285	0.535611	0.223233	0.62004	376			Sim 28	0.29	0.565262	0.559507	0.60287	0.661403	376
Sim 29	0.17	0.382643	0.277255	0.154842	0.423074	427			Sim 29	0.16	0.374454	0.299303	0.164276	0.426337	427			Sim 29	0.24	0.467327	0.372264	0.242289	0.252407	393			Sim 29	0.26	0.47356	0.420486	0.278819	0.244247	393
Sim 30	0.17	0.42299	0.305889	0.180911	0.491478	396			Sim 30	0.19	0.422893	0.354136	0.253781	0.551203	396			Sim 30	0.21	0.533418	0.498918	0.28061	0.649377	394			Sim 30	0.23	0.534283	0.541191	0.454672	0.693022	394
Sim 31	0.19	0.410118	0.273546	0.187912	0.4982	408			Sim 31	0.2	0.411621	0.319465	0.200294	0.513241	408			Sim 31	0.23	0.519264	0.477652	0.245629	0.613814	419			Sim 31	0.25	0.516458	0.486926	0.376772	0.634128	419
Sim 32	0.21	0.431672	0.311438	0.201088	0.443082	395			Sim 32	0.22	0.428172	0.357093	0.229994	0.436236	395			Sim 32	0.22	0.519597	0.461295	0.210574	0.560219	434			Sim 32	0.29	0.516708	0.465913	0.39537	0.528829	434
Sim 33	0.19	0.410457	0.309192	0.162559	0.664188	419			Sim 33	0.2	0.403903	0.348835	0.161221	0.695233	419			Sim 33	0.24	0.539442	0.479354	0.254207	0.418247	428			Sim 33	0.28	0.54601	0.520867	0.378957	0.439414	428
Sim 34	0.2	0.39581	0.297844	0.186596	0.265485	446			Sim 34	0.22	0.398344	0.333826	0.205375	0.268022	446			Sim 34	0.24	0.548839	0.474342	0.27341	0.463743	402			Sim 34	0.28	0.549966	0.483367	0.346637	0.533048	402
Sim 35	0.2	0.427466	0.317616	0.19617	0.616055	410			Sim 35	0.22	0.431603	0.380172	0.239782	0.627029	410			Sim 35	0.22	0.514116	0.427486	0.239379	0.608889	395			Sim 35	0.24	0.509675	0.438154	0.29422	0.635192	395
Sim 36	0.2	0.408475	0.287497	0.21275	0.217502	377			Sim 36	0.21	0.402738	0.322578	0.244618	0.185608	377			Sim 36	0.19	0.487344	0.419595	0.197151	0.270733	384			Sim 36	0.2	0.488307	0.446463	0.228957	0.275761	384
Sim 37	0.18	0.397273	0.289736	0.156996	0.457697	390			Sim 37	0.21	0.395117	0.337146	0.168517	0.392841	390			Sim 37	0.21	0.534981	0.460923	0.219759	0.261783	357			Sim 37	0.26	0.540016	0.49169	0.264302	0.209275	357
Sim 38	0.22	0.430428	0.303164	0.209255	0.478221	391			Sim 38	0.24	0.437555	0.357516	0.266505	0.452763	391			Sim 38	0.19	0.528392	0.492792	0.196999	0.563029	401			Sim 38	0.23	0.529659	0.485456	0.23373	0.565409	401
Sim 39	0.23	0.402928	0.305111	0.226604	0.296024	371			Sim 39	0.25	0.419319	0.356436	0.246351	0.379594	371			Sim 39	0.22	0.526451	0.47863	0.248664	0.356563	388			Sim 39	0.27	0.525028	0.4944	0.375827	0.37731	388
Sim 40	0.22	0.398265	0.295385	0.20958	0.527095	428			Sim 40	0.26	0.399949	0.344594	0.264934	0.509976	428			Sim 40	0.23	0.504339	0.430602	0.257284	0.552186	393			Sim 40	0.23	0.500474	0.436286	0.363784	0.54556	393
Sim 41	0.18	0.390965	0.265508	0.1699	0.509767	388			Sim 41	0.19	0.382721	0.309	0.180535	0.497324	388			Sim 41	0.24	0.51727	0.435352	0.252564	0.218192	373			Sim 41	0.28	0.512877	0.447249	0.277874	0.192081	373
Sim 42	0.18	0.40439	0.287715	0.209525	0.320566	387			Sim 42	0.19	0.398181	0.323469	0.237612	0.286158	387			Sim 42	0.2	0.528562	0.492025	0.23589	0.800803	419			Sim 42	0.23	0.520249	0.504583	0.308146	0.809191	419
Sim 43	0.17	0.400703	0.286773	0.182099	0.375588	375			Sim 43	0.14	0.394638	0.334985	0.222761	0.398325	375			Sim 43	0.22	0.518315	0.448453	0.204988	0.451706	407			Sim 43	0.23	0.516355	0.4436	0.243946	0.422219	407
Sim 44	0.17	0.358816	0.250183	0.128551	0.387334	416			Sim 44	0.17	0.349426	0.291399	0.129935	0.391728	416			Sim 44	0.23	0.501854	0.464146	0.219698	0.512139	419			Sim 44	0.32	0.504453	0.490735	0.306162	0.520685	419
Sim 45	0.22	0.442949	0.330098	0.217514	0.439459	398			Sim 45	0.25	0.456471	0.390267	0.22797	0.406373	398			Sim 45	0.21	0.522235	0.491297	0.203428	0.477409	388			Sim 45	0.27	0.517359	0.477772	0.38116	0.44711	388
Sim 46	0.2	0.411766	0.324281	0.17003	0.585677	396			Sim 46	0.21	0.406942	0.37091	0.286853	0.599292	396			Sim 46	0.24	0.557187	0.516872	0.239133	0.872764	391			Sim 46	0.31	0.567334	0.53135	0.450211	0.89754	391
Sim 47	0.19	0.45205	0.313925	0.172467	0.406921	392			Sim 47	0.22	0.45299	0.356754	0.165175	0.380907	392			Sim 47	0.23	0.52602	0.46121	0.258586	0.499931	388			Sim 47	0.27	0.523055	0.474598	0.354103	0.502783	388
Sim 48	0.17	0.402455	0.285711	0.220916	0.558225	405			Sim 48	0.18	0.404853	0.347931	0.322738	0.576078	405			Sim 48	0.19	0.534645	0.472141	0.201156	0.697148	430			Sim 48	0.22	0.539477	0.498001	0.300659	0.729444	430
Sim 49	0.18	0.390684	0.271753	0.172675	0.437812	406			Sim 49	0.17	0.388507	0.304814	0.161274	0.400053	406			Sim 49	0.22	0.488753	0.439031	0.224409	0.525162	397			Sim 49	0.22	0.490065	0.458804	0.269785	0.580616	397
Sim 50	0.21	0.38937	0.285905	0.211355	0.402652	411			Sim 50	0.25	0.392948	0.326527	0.255872	0.403825	411			Sim 50	0.2	0.511029	0.462803	0.209863	0.530197	427			Sim 50	0.24	0.520944	0.483158	0.265121	0.559266	427
Sim 51	0.22	0.393345	0.298154	0.208954	0.475379	408			Sim 51	0.25	0.399617	0.347757	0.282562	0.502042	408			Sim 51	0.19	0.547242	0.501556	0.19841	0.545716	364			Sim 51	0.21	0.551927	0.528359	0.203305	0.546095	364
Sim 52	0.21	0.402121	0.307508	0.212698	0.434028	389			Sim 52	0.2	0.399521	0.332372	0.267888	0.419553	389			Sim 52	0.24	0.548058	0.47708	0.272697	0.595374	392			Sim 52	0.3	0.553956	0.492899	0.362891	0.586989	392
Sim 53	0.19	0.40321	0.272809	0.178959	0.160384	415			Sim 53	0.18	0.399606	0.306534	0.18951	0.15338	415			Sim 53	0.22	0.508825	0.427952	0.218656	0.495235	413			Sim 53	0.28	0.510383	0.449482	0.256742	0.544068	413
Sim 54	0.2	0.406891	0.303335	0.187877	0.326856	404			Sim 54	0.21	0.398782	0.346921	0.215192	0.328176	404			Sim 54	0.19	0.527778	0.483925	0.210466	0.339616	391			Sim 54	0.22	0.521063	0.508092	0.481109	0.331493	391
Sim 55	0.18	0.361237	0.260458	0.168086	0.277333	394			Sim 55	0.18	0.356257	0.2878	0.169382	0.247115	394			Sim 55	0.17	0.461784	0.399749	0.154731	0.255661	408			Sim 55	0.18	0.456019	0.434516	0.12954	0.208061	408
Sim 56	0.21	0.413518	0.291229	0.190458	0.275138	415			Sim 56	0.24	0.411285	0.337921	0.202189	0.299579	415			Sim 56	0.26	0.546998	0.468449	0.262799	0.324576	383			Sim 56	0.3	0.5486	0.494672	0.324194	0.349767	383
Sim 57	0.2	0.458696	0.347026	0.242129	0.698028	376			Sim 57	0.24	0.467648	0.397498	0.292805	0.758946	376			Sim 57	0.24	0.5726	0.530029	0.229677	0.79444	367			Sim 57	0.31	0.578902	0.54805	0.255679	0.794606	367
Sim 58	0.18	0.457139	0.318525	0.183157	0.575321	395			Sim 58	0.19	0.45739	0.360645	0.212411	0.564105	395			Sim 58	0.19	0.501278	0.464877	0.214996	0.791073	406			Sim 58	0.29	0.492805	0.467648	0.392369	0.814304	406
Sim 59	0.21	0.417512	0.298203	0.196753	0.470506	398			Sim 59	0.24	0.424951	0.353584	0.215799	0.505523	398			Sim 59	0.21	0.568938	0.524185	0.228953	0.554803	385			Sim 59	0.24	0.564582	0.526633	0.295966	0.588255	385
Sim 60	0.18	0.403084	0.298792	0.156858	0.537622	377			Sim 60	0.19	0.404445	0.334202	0.186452	0.506725	377			Sim 60	0.21	0.513469	0.443722	0.217669	0.474507	394			Sim 60	0.24	0.511779	0.486608	0.264178	0.45466	394
Sim 61	0.19	0.41269	0.299639	0.211025	0.451844	374			Sim 61	0.24	0.419196	0.350708	0.286959	0.463084	374			Sim 61	0.21	0.52189	0.471192	0.24493	0.556956	398			Sim 61	0.26	0.519486	0.479395	0.332889	0.571642	398
Sim 62	0.21	0.440213	0.329506	0.180956	0.33154	406			Sim 62	0.24	0.440056	0.345442	0.185947	0.253445	406			Sim 62	0.19	0.522455	0.470945	0.211909	0.542853	422			Sim 62	0.21	0.515874	0.499165	0.216583	0.554915	422
Sim 63	0.19	0.441575	0.315536	0.195202	0.422536	388			Sim 63	0.22	0.440913	0.365877	0.188828	0.38251	388			Sim 63	0.17	0.510574	0.471255	0.191574	0.44531	383			Sim 63	0.28	0.499907	0.472657	0.385197	0.491358	383
Sim 64	0.2	0.430221	0.328013	0.22782	0.458892	400			Sim 64	0.23	0.431127	0.379562	0.291307	0.511111	400			Sim 64	0.18	0.511742	0.504961	0.196512	0.507946	375			Sim 64	0.29	0.501858	0.466312	0.378119	0.513415	375
Sim 65	0.2	0.394738	0.307945	0.170474	0.373901	423			Sim 65	0.19	0.392419	0.354037	0.157147	0.337585	423			Sim 65	0.2	0.52547	0.458833	0.207258	0.505538	406			Sim 65	0.2	0.520806	0.468622	0.353899	0.494746	406
Sim 66	0.2	0.429764	0.317795	0.195982	0.541337	396			Sim 66	0.24	0.431639	0.36377	0.278296	0.609299	396			Sim 66	0.22	0.526688	0.445019	0.218917	0.313653	433			Sim 66	0.22	0.522178	0.456019	0.3032	0.296823	433
Sim 67	0.22	0.432387	0.320631	0.226148	0.46205	378			Sim 67	0.27	0.443333	0.363813	0.22843	0.461494	378			Sim 67	0.21	0.503611	0.448145	0.18095	0.487703	381			Sim 67	0.26	0.507483	0.471705	0.448426	0.50909	381
Sim 68	0.19	0.416768	0.319305	0.162853	0.555836	398			Sim 68	0.19	0.41714	0.365497	0.245709	0.57968	398			Sim 68	0.2	0.502419	0.481231	0.218416	0.547495	376			Sim 68	0.26	0.499425	0.486051	0.32384	0.543634	376
Sim 69	0.19	0.372347	0.273201	0.19811	0.483736	370			Sim 69	0.18	0.371767	0.328089	0.190436	0.470853	370			Sim 69	0.23	0.503547	0.40017	0.235387	0.550533	383			Sim 69	0.25	0.502563	0.402565	0.287956	0.611816	383
Sim 70	0.19	0.405307	0.27723	0.193589	0.412961	403			Sim 70	0.2	0.400123	0.323702	0.247738	0.371858	403			Sim 70	0.23	0.494322	0.437232	0.221892	0.616362	399			Sim 70	0.26	0.501416	0.465685	0.335326	0.571773	399
Sim 71	0.21	0.411721	0.296314	0.163554	0.39269	421			Sim 71	0.22	0.415931	0.327085	0.166144	0.393984	421			Sim 71	0.26	0.532577	0.470217	0.247624	0.749018	402			Sim 71	0.29	0.525349	0.491473	0.263958	0.745842	402
Sim 72	0.2	0.42234	0.298083	0.227394	0.497109	407			Sim 72	0.22	0.425745	0.347035	0.278677	0.514175	407			Sim 72	0.23	0.523553	0.4167	0.259488	0.536465	373			Sim 72	0.29	0.525689	0.465763	0.372689	0.601433	373
Sim 73	0.21	0.424922	0.325055	0.206185	0.515504	401			Sim 73	0.25	0.428286	0.365567	0.291024	0.51863	401			Sim 73	0.19	0.557274	0.538946	0.215205	0.57178	394			Sim 73	0.21	0.557498	0.547679	0.359666	0.54596	394
Sim 74	0.18	0.401279	0.285749	0.164999	0.452862	387			Sim 74	0.19	0.398919	0.332191	0.170922	0.433925	387			Sim 74	0.2	0.515477	0.442153	0.236566	0.544241	383			Sim 74	0.25	0.510619	0.445917	0.326676	0.545678	383
Sim 75	0.21	0.407705	0.30132	0.199995	0.613769	409			Sim 75	0.24	0.40969	0.351646	0.265882	0.639969	409			Sim 75	0.25	0.536844	0.488803	0.295539	0.42987	384			Sim 75	0.39	0.547002	0.515632	0.413251	0.431751	384
Sim 76	0.19	0.37813	0.25354	0.192554	0.373973	395			Sim 76	0.21	0.38308	0.293893	0.214564	0.370007	395			Sim 76	0.22	0.485729	0.406553	0.24261	0.565833	410			Sim 76	0.24	0.480574	0.435831	0.313641	0.539704	410
Sim 77	0.2	0.388996	0.292	0.179071	0.321161	370			Sim 77	0.22	0.386184	0.317967	0.186981	0.300488	370			Sim 77	0.23	0.507139	0.402785	0.260644	0.451186	369			Sim 77	0.25	0.50756	0.441075	0.348301	0.447359	369
Sim 78	0.19	0.411474	0.287403	0.194948	0.307737	411			Sim 78	0.19	0.416468	0.331711	0.221794	0.306274	411			Sim 78	0.24	0.522666	0.437854	0.279538	0.518913	397			Sim 78	0.26	0.521236	0.440356	0.323461	0.579025	397
Sim 79	0.19	0.408849	0.271918	0.190234	0.678095	410			Sim 79	0.2	0.406195	0.303111	0.202327	0.71495	410			Sim 79	0.19	0.526585	0.516676	0.190994	0.679397	407			Sim 79	0.21	0.5292	0.504066	0.271635	0.702264	407
Sim 80	0.2	0.399818	0.3086	0.211824	0.472404	424			Sim 80	0.21	0.40413	0.343295	0.281753	0.521579	424			Sim 80	0.21	0.521829	0.50403	0.188011	0.532928	414			Sim 80	0.22	0.526224	0.507672	0.198918	0.544083	414
Sim 81	0.19	0.409018	0.305115	0.17723	0.458325	377			Sim 81	0.2	0.405596	0.363144	0.175729	0.449452	377			Sim 81	0.23	0.515179	0.448552	0.244582	0.400703	375			Sim 81	0.29	0.518677	0.462747	0.342258	0.364889	375
Sim 82	0.18	0.438805	0.310083	0.160937	0.409906	382			Sim 82	0.16	0.434137	0.350548	0.185696	0.404198	382			Sim 82	0.26	0.499636	0.43776	0.288338	0.506149	344			Sim 82	0.3	0.49952	0.459861	0.393057	0.516421	344
Sim 83	0.16	0.388754	0.264349	0.168344	0.371003	415			Sim 83	0.16	0.382557	0.299831	0.173066	0.351357	415			Sim 83	0.22	0.55138	0.497034	0.20146	0.59545	387			Sim 83	0.27	0.552064	0.509748	0.385232	0.63086	387
Sim 84	0.2	0.372403	0.272339	0.160385	0.359203	409			Sim 84	0.22	0.375885	0.308025	0.169589	0.415571	409			Sim 84	0.2	0.519613	0.491379	0.208958	0.492154	388			Sim 84	0.23	0.520099	0.496265	0.230226	0.443978	388
Sim 85	0.19	0.420838	0.3002	0.177846	0.347322	425			Sim 85	0.23	0.429852	0.355525	0.187694	0.294186	425			Sim 85	0.19	0.551669	0.527795	0.241431	0.577834	418			Sim 85	0.23	0.550355	0.548606	0.335167	0.563445	418
Sim 86	0.21	0.412574	0.306991	0.207791	0.575352	424			Sim 86	0.21	0.413695	0.34637	0.274548	0.55624	424			Sim 86	0.22	0.524698	0.450642	0.211247	0.614259	379			Sim 86	0.29	0.527074	0.479214	0.281904	0.644875	379
Sim 87	0.2	0.407351	0.285599	0.19859	0.363058	382			Sim 87	0.22	0.408613	0.322518	0.20965	0.342169	382			Sim 87	0.19	0.557171	0.491816	0.209221	0.621021	422			Sim 87	0.22	0.559533	0.497308	0.292307	0.614424	422
Sim 88	0.19	0.392783	0.295345	0.216128	0.503855	419			Sim 88	0.2	0.387357	0.360119	0.300785	0.508855	419			Sim 88	0.19	0.479122	0.406693	0.224619	0.469076	395			Sim 88	0.23	0.475307	0.445322	0.270351	0.466073	395
Sim 89	0.2	0.392255	0.28043	0.219947	0.34088	374			Sim 89	0.22	0.398478	0.317842	0.261803	0.324157	374			Sim 89	0.22	0.536861	0.493925	0.228249	0.444414	356			Sim 89	0.26	0.544292	0.495865	0.266884	0.486219	356
Sim 90	0.19	0.417216	0.291569	0.178228	0.417648	426			Sim 90	0.18	0.417527	0.319138	0.197893	0.450155	426			Sim 90	0.19	0.505411	0.456543	0.200153	0.567387	438			Sim 90	0.23	0.503676	0.466841	0.312939	0.502936	438
Sim 91	0.17	0.401435	0.263325	0.180333	0.401851	404			Sim 91	0.18	0.394069	0.305634	0.192413	0.415617	404			Sim 91	0.22	0.52358	0.456209	0.242103	0.372408	387			Sim 91	0.23	0.522578	0.467275	0.312772	0.320098	387
Sim 92	0.2	0.429944	0.299521	0.206399	0.396403	401			Sim 92	0.22	0.430368	0.338326	0.207931	0.361086	401			Sim 92	0.21	0.548973	0.541365	0.225332	0.623918	436			Sim 92	0.29	0.547715	0.530273	0.339691	0.614897	436
Sim 93	0.19	0.372533	0.275006	0.138119	0.38761	376			Sim 93	0.22	0.368092	0.28612	0.126432	0.378575	376			Sim 93	0.22	0.500252	0.40093	0.247055	0.460407	378			Sim 93	0.25	0.488882	0.433955	0.337948	0.429305	378
Sim 94	0.2	0.420533	0.291655	0.215441	0.327557	370			Sim 94	0.22	0.415979	0.328289	0.272197	0.274169	370			Sim 94	0.23	0.530349	0.481099	0.254935	0.621687	368			Sim 94	0.31	0.525842	0.501714	0.470318	0.597033	368
Sim 95	0.21	0.420146	0.319562	0.209082	0.35233	432			Sim 95	0.26	0.423629	0.36838	0.322898	0.342565	432			Sim 95	0.19	0.519026	0.484933	0.195975	0.561201	416			Sim 95	0.18	0.512294	0.50892	0.206061	0.544632	416
Sim 96	0.2	0.407855	0.302877	0.242126	0.347988	416			Sim 96	0.21	0.40557	0.34978	0.304335	0.340244	416			Sim 96	0.18	0.492361	0.447787	0.201998	0.699455	421			Sim 96	0.15	0.48911	0.478793	0.282108	0.718753	421
Sim 97	0.18	0.434358	0.315496	0.18925	0.253956	391			Sim 97	0.18	0.430619	0.379814	0.216151	0.208006	391			Sim 97	0.24	0.549952	0.499756	0.259317	0.521127	408			Sim 97	0.27	0.554104	0.513644	0.363918	0.492857	408
Sim 98	0.18	0.406119	0.280567	0.18849	0.364829	408			Sim 98	0.2	0.40365	0.318678	0.252547	0.43937	408			Sim 98	0.22	0.53291	0.473593	0.241358	0.503454	393			Sim 98	0.25	0.531282	0.497045	0.256771	0.478411	393
Sim 99	0.16	0.398527	0.269309	0.169947	0.28608	448			Sim 99	0.13	0.388088	0.298233	0.176155	0.239042	448			Sim 99	0.19	0.534409	0.487796	0.211144	0.399286	423			Sim 99	0.21	0.533834	0.495174	0.259332	0.437182	423
Sim 100	0.19	0.406691	0.275311	0.199074	0.326085	422			Sim 100	0.19	0.405321	0.300788	0.214295	0.321222	422			Sim 100	0.27	0.554491	0.476339	0.280076	0.600741	389			Sim 100	0.34	0.559057	0.528609	0.287376	0.647485	389
N=500K									N=500K									N=500K									N=500K
	MRMix	IVW	Median	Mode	Egger	Number of IVs				MRMix	IVW	Median	Mode	Egger	Number of IVs				MRMix	IVW	Median	Mode	Egger	Number of IVs				MRMix	IVW	Median	Mode	Egger	Number of IVs
Sim 1	0.19	0.444901	0.281865	0.184492	0.451362	1069			Sim 1	0.2	0.441797	0.327567	0.181491	0.453458	1069			Sim 1	0.19	0.549445	0.45848	0.206313	0.57656	1127			Sim 1	0.22	0.549841	0.46992	0.236804	0.589426	1127
Sim 2	0.2	0.444833	0.296535	0.182942	0.51042	1123			Sim 2	0.22	0.443562	0.338975	0.181742	0.499905	1123			Sim 2	0.22	0.561419	0.48813	0.233274	0.672272	1122			Sim 2	0.23	0.557224	0.503199	0.286183	0.672227	1122
Sim 3	0.19	0.425633	0.273023	0.187776	0.442844	1143			Sim 3	0.2	0.426045	0.314606	0.186281	0.453729	1143			Sim 3	0.2	0.564129	0.485494	0.213543	0.486992	1149			Sim 3	0.23	0.566596	0.509366	0.237535	0.508479	1149
Sim 4	0.2	0.439832	0.276629	0.197507	0.398719	1160			Sim 4	0.2	0.441064	0.317329	0.213709	0.407602	1160			Sim 4	0.21	0.570566	0.497111	0.212944	0.48219	1181			Sim 4	0.24	0.572721	0.506155	0.261213	0.473837	1181
Sim 5	0.19	0.451531	0.280992	0.192585	0.473485	1160			Sim 5	0.2	0.449127	0.324825	0.18302	0.473059	1160			Sim 5	0.2	0.571422	0.527956	0.220848	0.689758	1141			Sim 5	0.23	0.570477	0.55527	0.256283	0.690978	1141
Sim 6	0.2	0.420001	0.27421	0.189028	0.371115	1122			Sim 6	0.22	0.419237	0.304332	0.20456	0.357572	1122			Sim 6	0.2	0.548985	0.464791	0.209245	0.527805	1139			Sim 6	0.21	0.548055	0.478168	0.26073	0.511644	1139
Sim 7	0.2	0.438333	0.288392	0.197319	0.463722	1103			Sim 7	0.2	0.438244	0.329346	0.211663	0.483951	1103			Sim 7	0.2	0.554821	0.478441	0.217557	0.423365	1086			Sim 7	0.23	0.554805	0.485111	0.298462	0.429422	1086
Sim 8	0.2	0.401005	0.263555	0.200568	0.444389	1143			Sim 8	0.2	0.403667	0.2923	0.189326	0.448904	1143			Sim 8	0.19	0.51063	0.428548	0.201938	0.481611	1107			Sim 8	0.22	0.509214	0.449355	0.23254	0.47515	1107
Sim 9	0.2	0.441845	0.271489	0.192603	0.452566	1149			Sim 9	0.22	0.443014	0.307241	0.192944	0.46041	1149			Sim 9	0.2	0.580121	0.520113	0.205669	0.622073	1196			Sim 9	0.2	0.57918	0.52681	0.246325	0.616156	1196
Sim 10	0.2	0.420305	0.28667	0.196993	0.412359	1180			Sim 10	0.22	0.42178	0.339266	0.204526	0.423575	1180			Sim 10	0.22	0.550809	0.473375	0.235254	0.514188	1121			Sim 10	0.26	0.554114	0.476182	0.307596	0.518754	1121
Sim 11	0.19	0.453773	0.286069	0.182035	0.54078	1118			Sim 11	0.19	0.450854	0.325888	0.177207	0.53185	1118			Sim 11	0.2	0.571216	0.500993	0.218215	0.614604	1100			Sim 11	0.22	0.573525	0.524645	0.254816	0.625484	1100
Sim 12	0.2	0.429226	0.270037	0.191928	0.385776	1200			Sim 12	0.21	0.429304	0.302286	0.196937	0.400688	1200			Sim 12	0.2	0.547953	0.433686	0.206203	0.368948	1192			Sim 12	0.21	0.544123	0.448627	0.223885	0.364881	1192
Sim 13	0.19	0.43329	0.26918	0.181544	0.420756	1116			Sim 13	0.19	0.430191	0.297062	0.189183	0.408652	1116			Sim 13	0.21	0.531774	0.434089	0.217669	0.503958	1132			Sim 13	0.22	0.534976	0.474261	0.248587	0.513371	1132
Sim 14	0.19	0.44979	0.298723	0.17524	0.505815	1191			Sim 14	0.19	0.45061	0.353261	0.174688	0.525797	1191			Sim 14	0.17	0.562285	0.512285	0.187485	0.567471	1195			Sim 14	0.19	0.557937	0.497006	0.238214	0.553411	1195
Sim 15	0.19	0.457039	0.279974	0.1927	0.560573	1148			Sim 15	0.2	0.458653	0.324311	0.197468	0.562848	1148			Sim 15	0.2	0.553013	0.465689	0.212823	0.578888	1165			Sim 15	0.22	0.555903	0.479471	0.241625	0.581122	1165
Sim 16	0.19	0.399669	0.272641	0.177007	0.354533	1111			Sim 16	0.2	0.398376	0.321618	0.172323	0.343527	1111			Sim 16	0.19	0.538732	0.46039	0.205104	0.574177	1119			Sim 16	0.24	0.538344	0.459325	0.271529	0.585953	1119
Sim 17	0.19	0.436186	0.281448	0.190141	0.505825	1128			Sim 17	0.2	0.435596	0.30853	0.211607	0.503407	1128			Sim 17	0.21	0.553534	0.470628	0.213472	0.557642	1118			Sim 17	0.24	0.555855	0.501051	0.26089	0.557442	1118
Sim 18	0.18	0.454293	0.289551	0.184018	0.487624	1147			Sim 18	0.19	0.452752	0.327319	0.178154	0.485772	1147			Sim 18	0.2	0.557984	0.480972	0.20957	0.618651	1138			Sim 18	0.23	0.55561	0.489112	0.258623	0.609054	1138
Sim 19	0.2	0.417926	0.253346	0.196458	0.386275	1121			Sim 19	0.21	0.418588	0.288319	0.207154	0.380936	1121			Sim 19	0.2	0.522598	0.423078	0.209665	0.560443	1170			Sim 19	0.24	0.523211	0.433511	0.240804	0.556864	1170
Sim 20	0.21	0.434974	0.290177	0.210386	0.462958	1137			Sim 20	0.24	0.436856	0.342667	0.240584	0.467202	1137			Sim 20	0.23	0.564662	0.530243	0.224785	0.609964	1112			Sim 20	0.28	0.567394	0.534855	0.337685	0.612996	1112
Sim 21	0.18	0.424598	0.26776	0.175092	0.413245	1139			Sim 21	0.18	0.426051	0.306415	0.182096	0.416136	1139			Sim 21	0.21	0.565396	0.515893	0.208191	0.516472	1137			Sim 21	0.23	0.5673	0.513264	0.234807	0.501414	1137
Sim 22	0.2	0.426916	0.2915	0.207573	0.473909	1089			Sim 22	0.21	0.426626	0.330274	0.222309	0.463639	1089			Sim 22	0.2	0.54345	0.472803	0.209903	0.61226	1113			Sim 22	0.21	0.543019	0.491439	0.255986	0.609674	1113
Sim 23	0.2	0.405158	0.263924	0.181459	0.317151	1110			Sim 23	0.2	0.405646	0.287891	0.190998	0.314475	1110			Sim 23	0.22	0.540071	0.445866	0.22836	0.516232	1112			Sim 23	0.26	0.537552	0.475953	0.279296	0.5291	1112
Sim 24	0.19	0.448681	0.27454	0.198655	0.487255	1138			Sim 24	0.21	0.451323	0.321765	0.213417	0.489754	1138			Sim 24	0.2	0.567463	0.479544	0.218732	0.595599	1123			Sim 24	0.24	0.56699	0.488903	0.287194	0.598331	1123
Sim 25	0.19	0.428914	0.271749	0.179328	0.468218	1144			Sim 25	0.19	0.425832	0.301966	0.171531	0.465166	1144			Sim 25	0.2	0.546673	0.453822	0.211401	0.462524	1081			Sim 25	0.23	0.547599	0.46522	0.280506	0.460332	1081
Sim 26	0.19	0.432126	0.269453	0.182458	0.454419	1132			Sim 26	0.2	0.428995	0.303146	0.173793	0.452281	1132			Sim 26	0.2	0.552827	0.448414	0.19854	0.642586	1118			Sim 26	0.21	0.554129	0.494845	0.203459	0.653716	1118
Sim 27	0.2	0.438963	0.29147	0.182099	0.457874	1135			Sim 27	0.21	0.438555	0.318504	0.209582	0.459103	1135			Sim 27	0.2	0.566738	0.510455	0.208533	0.496808	1124			Sim 27	0.24	0.56776	0.534435	0.228638	0.500759	1124
Sim 28	0.19	0.448588	0.294782	0.159721	0.554075	1120			Sim 28	0.19	0.449635	0.338397	0.150973	0.568057	1120			Sim 28	0.19	0.569049	0.504876	0.199592	0.626903	1142			Sim 28	0.22	0.567763	0.521824	0.236601	0.641801	1142
Sim 29	0.2	0.422032	0.282241	0.17547	0.376518	1118			Sim 29	0.2	0.422551	0.316985	0.190909	0.36109	1118			Sim 29	0.21	0.530353	0.403404	0.228558	0.398998	1137			Sim 29	0.22	0.532426	0.42573	0.262869	0.402105	1137
Sim 30	0.19	0.446085	0.292625	0.191694	0.447018	1076			Sim 30	0.2	0.445423	0.334672	0.206098	0.457913	1076			Sim 30	0.2	0.564258	0.498176	0.22299	0.583109	1182			Sim 30	0.23	0.567193	0.524618	0.294183	0.579788	1182
Sim 31	0.2	0.417682	0.262233	0.188731	0.482172	1118			Sim 31	0.21	0.418139	0.296349	0.201451	0.48415	1118			Sim 31	0.2	0.543976	0.456924	0.218209	0.612749	1153			Sim 31	0.2	0.543514	0.487012	0.255276	0.612997	1153
Sim 32	0.2	0.449922	0.291413	0.190062	0.489196	1173			Sim 32	0.21	0.448532	0.32895	0.203099	0.48381	1173			Sim 32	0.21	0.546575	0.448837	0.214672	0.590441	1138			Sim 32	0.25	0.545825	0.467933	0.250298	0.57745	1138
Sim 33	0.19	0.45432	0.296774	0.171367	0.432645	1179			Sim 33	0.21	0.451967	0.344811	0.154052	0.420498	1179			Sim 33	0.21	0.565657	0.482403	0.22373	0.515442	1175			Sim 33	0.23	0.565678	0.490302	0.249189	0.531942	1175
Sim 34	0.2	0.418193	0.279818	0.1858	0.383756	1145			Sim 34	0.2	0.416076	0.311683	0.197196	0.396991	1145			Sim 34	0.21	0.580072	0.480295	0.210813	0.554677	1153			Sim 34	0.25	0.579075	0.499064	0.292041	0.572147	1153
Sim 35	0.19	0.439565	0.282374	0.191334	0.517472	1152			Sim 35	0.2	0.439465	0.328571	0.208697	0.529972	1152			Sim 35	0.21	0.54587	0.444784	0.221981	0.595523	1119			Sim 35	0.22	0.543915	0.457838	0.246892	0.5894	1119
Sim 36	0.21	0.434823	0.279422	0.198252	0.342297	1094			Sim 36	0.23	0.434445	0.31584	0.222826	0.31886	1094			Sim 36	0.19	0.526405	0.422023	0.197682	0.468348	1116			Sim 36	0.19	0.52814	0.457539	0.203953	0.470615	1116
Sim 37	0.19	0.420944	0.280162	0.178712	0.447208	1145			Sim 37	0.2	0.42143	0.317421	0.169757	0.4205	1145			Sim 37	0.21	0.565105	0.461446	0.223672	0.515653	1106			Sim 37	0.22	0.565637	0.476104	0.256937	0.517314	1106
Sim 38	0.21	0.446739	0.283459	0.206279	0.487841	1170			Sim 38	0.23	0.449242	0.327216	0.220022	0.496735	1170			Sim 38	0.19	0.544349	0.472778	0.192801	0.577009	1173			Sim 38	0.2	0.544882	0.485543	0.204304	0.579505	1173
Sim 39	0.22	0.430932	0.285113	0.219431	0.372606	1150			Sim 39	0.24	0.439372	0.336956	0.25395	0.390375	1150			Sim 39	0.2	0.547883	0.48684	0.207129	0.548441	1128			Sim 39	0.24	0.546992	0.48141	0.270292	0.552349	1128
Sim 40	0.2	0.421547	0.278707	0.207868	0.386359	1178			Sim 40	0.23	0.419517	0.312394	0.228181	0.387113	1178			Sim 40	0.21	0.541938	0.432523	0.217024	0.543433	1157			Sim 40	0.24	0.54146	0.46083	0.319983	0.53552	1157
Sim 41	0.19	0.41734	0.267946	0.186534	0.426639	1103			Sim 41	0.19	0.413354	0.291338	0.183778	0.409581	1103			Sim 41	0.21	0.544367	0.457895	0.221639	0.51268	1148			Sim 41	0.26	0.543776	0.467598	0.285087	0.501452	1148
Sim 42	0.19	0.432042	0.274637	0.194517	0.407243	1137			Sim 42	0.2	0.430419	0.307575	0.230553	0.395335	1137			Sim 42	0.18	0.543706	0.473275	0.194652	0.699847	1119			Sim 42	0.2	0.538981	0.474816	0.259993	0.697888	1119
Sim 43	0.2	0.425248	0.272682	0.194218	0.427682	1133			Sim 43	0.2	0.422943	0.306267	0.214399	0.422814	1133			Sim 43	0.22	0.540383	0.437722	0.210266	0.519964	1116			Sim 43	0.24	0.53804	0.454397	0.207303	0.510572	1116
Sim 44	0.18	0.409491	0.250843	0.166438	0.336573	1140			Sim 44	0.18	0.402629	0.282627	0.148044	0.33507	1140			Sim 44	0.21	0.542177	0.471742	0.216022	0.487418	1156			Sim 44	0.22	0.544118	0.497906	0.239925	0.490932	1156
Sim 45	0.21	0.448716	0.292244	0.212052	0.457546	1169			Sim 45	0.23	0.458454	0.347029	0.234977	0.463318	1169			Sim 45	0.22	0.562646	0.490051	0.202873	0.510029	1142			Sim 45	0.27	0.560047	0.507731	0.224691	0.499267	1142
Sim 46	0.21	0.43892	0.3035	0.202381	0.462262	1152			Sim 46	0.22	0.438113	0.346418	0.230094	0.458543	1152			Sim 46	0.22	0.574872	0.489301	0.229283	0.623926	1141			Sim 46	0.26	0.577025	0.516083	0.285477	0.646039	1141
Sim 47	0.2	0.455171	0.288215	0.181054	0.502033	1120			Sim 47	0.22	0.457333	0.327707	0.175983	0.490254	1120			Sim 47	0.2	0.553366	0.453735	0.226394	0.533956	1151			Sim 47	0.24	0.553601	0.473919	0.312339	0.523672	1151
Sim 48	0.19	0.426903	0.267849	0.206143	0.478316	1151			Sim 48	0.19	0.428283	0.314338	0.256914	0.481288	1151			Sim 48	0.2	0.543762	0.452064	0.206411	0.632424	1163			Sim 48	0.22	0.54967	0.472904	0.230374	0.634767	1163
Sim 49	0.19	0.415882	0.26959	0.179911	0.398436	1127			Sim 49	0.2	0.416387	0.300936	0.184173	0.386654	1127			Sim 49	0.23	0.549706	0.465359	0.222992	0.430776	1126			Sim 49	0.25	0.55233	0.495985	0.241118	0.436302	1126
Sim 50	0.2	0.412907	0.266554	0.203582	0.426082	1159			Sim 50	0.21	0.412251	0.306816	0.233926	0.431837	1159			Sim 50	0.21	0.538214	0.459351	0.213426	0.551924	1162			Sim 50	0.24	0.545136	0.488918	0.237998	0.566942	1162
Sim 51	0.21	0.422179	0.289343	0.195927	0.413875	1182			Sim 51	0.23	0.424168	0.322658	0.205089	0.418426	1182			Sim 51	0.17	0.576913	0.513947	0.199117	0.555649	1114			Sim 51	0.19	0.58046	0.525498	0.229808	0.557091	1114
Sim 52	0.21	0.43154	0.290422	0.199043	0.418108	1137			Sim 52	0.21	0.428684	0.325454	0.23144	0.416232	1137			Sim 52	0.23	0.568138	0.487088	0.231631	0.644644	1130			Sim 52	0.27	0.568111	0.48386	0.316977	0.659209	1130
Sim 53	0.21	0.44071	0.274188	0.188477	0.398726	1198			Sim 53	0.21	0.440922	0.316404	0.191489	0.390925	1198			Sim 53	0.2	0.559695	0.45146	0.208308	0.511845	1141			Sim 53	0.24	0.561855	0.4798	0.243819	0.522426	1141
Sim 54	0.2	0.417552	0.271074	0.179161	0.448761	1152			Sim 54	0.22	0.412866	0.310567	0.191175	0.438227	1152			Sim 54	0.19	0.553201	0.466252	0.200568	0.54404	1153			Sim 54	0.21	0.550704	0.493791	0.233759	0.53776	1153
Sim 55	0.19	0.404583	0.263211	0.184119	0.297902	1138			Sim 55	0.2	0.404808	0.291895	0.194778	0.287124	1138			Sim 55	0.17	0.517612	0.421815	0.175698	0.394441	1132			Sim 55	0.19	0.512952	0.443076	0.158772	0.386028	1132
Sim 56	0.2	0.437934	0.280712	0.191366	0.376989	1129			Sim 56	0.23	0.437565	0.327281	0.218966	0.369744	1129			Sim 56	0.2	0.563302	0.474426	0.223526	0.547252	1119			Sim 56	0.25	0.561823	0.486985	0.276325	0.563283	1119
Sim 57	0.21	0.46373	0.313746	0.221083	0.607385	1104			Sim 57	0.23	0.467784	0.358043	0.259314	0.630726	1104			Sim 57	0.2	0.569068	0.502616	0.214652	0.727915	1117			Sim 57	0.23	0.567709	0.496178	0.258202	0.749772	1117
Sim 58	0.19	0.454506	0.299225	0.182582	0.578981	1143			Sim 58	0.2	0.452162	0.338523	0.182513	0.584262	1143			Sim 58	0.2	0.54003	0.476992	0.204286	0.616707	1146			Sim 58	0.24	0.537017	0.489991	0.246108	0.611529	1146
Sim 59	0.21	0.451878	0.28155	0.199842	0.392273	1099			Sim 59	0.22	0.454319	0.329684	0.224282	0.403258	1099			Sim 59	0.21	0.577586	0.502791	0.217701	0.624357	1144			Sim 59	0.24	0.576711	0.514075	0.256031	0.620836	1144
Sim 60	0.2	0.431938	0.286761	0.177138	0.449797	1146			Sim 60	0.21	0.432883	0.330653	0.192206	0.44517	1146			Sim 60	0.21	0.535589	0.435273	0.21459	0.536294	1157			Sim 60	0.23	0.534588	0.475041	0.229077	0.535052	1157
Sim 61	0.19	0.430596	0.27571	0.187054	0.47123	1111			Sim 61	0.19	0.431275	0.315153	0.216405	0.483614	1111			Sim 61	0.21	0.542038	0.457393	0.209569	0.584603	1111			Sim 61	0.23	0.540744	0.479158	0.273309	0.582967	1111
Sim 62	0.2	0.446391	0.294698	0.185054	0.509	1108			Sim 62	0.22	0.447094	0.345787	0.182849	0.497087	1108			Sim 62	0.21	0.553771	0.468312	0.21484	0.585715	1188			Sim 62	0.22	0.553024	0.50542	0.233234	0.575249	1188
Sim 63	0.21	0.449624	0.305246	0.20145	0.528798	1123			Sim 63	0.22	0.451574	0.344215	0.224634	0.518034	1123			Sim 63	0.17	0.548969	0.496683	0.19201	0.519162	1106			Sim 63	0.19	0.542457	0.496327	0.209369	0.517405	1106
Sim 64	0.2	0.426853	0.28751	0.199357	0.44247	1097			Sim 64	0.2	0.427447	0.334623	0.24015	0.449222	1097			Sim 64	0.19	0.536832	0.498404	0.188463	0.603084	1153			Sim 64	0.23	0.532369	0.504739	0.243963	0.594316	1153
Sim 65	0.21	0.420185	0.289189	0.19156	0.380746	1109			Sim 65	0.22	0.421742	0.33212	0.188752	0.369918	1109			Sim 65	0.21	0.5501	0.466152	0.213518	0.580685	1110			Sim 65	0.22	0.546806	0.472442	0.24851	0.575239	1110
Sim 66	0.19	0.420743	0.277855	0.191963	0.534442	1117			Sim 66	0.2	0.417573	0.31567	0.20304	0.557163	1117			Sim 66	0.19	0.546648	0.470343	0.205007	0.546977	1125			Sim 66	0.22	0.544222	0.478489	0.238053	0.540012	1125
Sim 67	0.21	0.450548	0.295676	0.214647	0.479432	1117			Sim 67	0.22	0.454834	0.339036	0.233585	0.501083	1117			Sim 67	0.18	0.519836	0.446487	0.194159	0.539391	1144			Sim 67	0.2	0.521548	0.459051	0.180071	0.547574	1144
Sim 68	0.2	0.438909	0.297016	0.190858	0.495682	1086			Sim 68	0.2	0.438675	0.339921	0.212809	0.497392	1086			Sim 68	0.19	0.53844	0.468049	0.193808	0.576709	1077			Sim 68	0.2	0.539876	0.503888	0.240002	0.57234	1077
Sim 69	0.2	0.418987	0.273618	0.202746	0.360074	1100			Sim 69	0.21	0.420197	0.316487	0.211999	0.359467	1100			Sim 69	0.2	0.536485	0.416079	0.209987	0.542672	1120			Sim 69	0.21	0.537603	0.428149	0.244697	0.550019	1120
Sim 70	0.2	0.416323	0.274889	0.193848	0.44821	1098			Sim 70	0.21	0.414694	0.305075	0.207607	0.433338	1098			Sim 70	0.2	0.527272	0.434453	0.210228	0.512504	1129			Sim 70	0.21	0.531075	0.459277	0.234804	0.517168	1129
Sim 71	0.19	0.419773	0.27609	0.183112	0.486734	1117			Sim 71	0.21	0.420994	0.305581	0.176724	0.494632	1117			Sim 71	0.21	0.549671	0.480298	0.21838	0.661846	1136			Sim 71	0.26	0.546331	0.487046	0.276167	0.652535	1136
Sim 72	0.19	0.436316	0.283093	0.210569	0.504787	1161			Sim 72	0.2	0.436278	0.315079	0.236431	0.513244	1161			Sim 72	0.22	0.556964	0.463743	0.237078	0.537499	1148			Sim 72	0.24	0.558615	0.47903	0.300133	0.537426	1148
Sim 73	0.22	0.453106	0.29462	0.208156	0.429843	1141			Sim 73	0.24	0.457669	0.348759	0.23509	0.417191	1141			Sim 73	0.2	0.573473	0.519081	0.210517	0.611079	1136			Sim 73	0.23	0.574654	0.529555	0.241685	0.6042	1136
Sim 74	0.2	0.41839	0.272476	0.181558	0.42663	1130			Sim 74	0.2	0.418756	0.31018	0.173434	0.422456	1130			Sim 74	0.19	0.550703	0.474879	0.202852	0.524267	1140			Sim 74	0.22	0.547594	0.478319	0.255721	0.522799	1140
Sim 75	0.2	0.428301	0.275304	0.2071	0.468773	1170			Sim 75	0.23	0.431443	0.322142	0.216671	0.467704	1170			Sim 75	0.22	0.562086	0.479162	0.236492	0.539833	1153			Sim 75	0.26	0.566528	0.508537	0.310352	0.554068	1153
Sim 76	0.19	0.402432	0.257141	0.196552	0.389294	1121			Sim 76	0.21	0.406369	0.289621	0.21279	0.388667	1121			Sim 76	0.21	0.523274	0.413893	0.212788	0.520774	1119			Sim 76	0.24	0.525014	0.452027	0.265264	0.4984	1119
Sim 77	0.21	0.400462	0.268453	0.195796	0.387958	1106			Sim 77	0.22	0.400874	0.309948	0.207786	0.379001	1106			Sim 77	0.22	0.545252	0.442024	0.220982	0.51402	1076			Sim 77	0.27	0.546799	0.465619	0.27823	0.509624	1076
Sim 78	0.2	0.447232	0.285892	0.198114	0.392481	1172			Sim 78	0.21	0.451208	0.335606	0.208727	0.388401	1172			Sim 78	0.22	0.553586	0.469811	0.236174	0.525446	1178			Sim 78	0.27	0.554135	0.471433	0.324247	0.533288	1178
Sim 79	0.19	0.435485	0.266119	0.186437	0.472695	1123			Sim 79	0.2	0.434316	0.297122	0.194762	0.474126	1123			Sim 79	0.2	0.562313	0.503013	0.211088	0.547563	1152			Sim 79	0.24	0.564325	0.526068	0.238234	0.54985	1152
Sim 80	0.2	0.435084	0.287369	0.202694	0.423126	1135			Sim 80	0.2	0.433167	0.331346	0.21776	0.442115	1135			Sim 80	0.2	0.552997	0.493109	0.200276	0.551357	1136			Sim 80	0.22	0.554799	0.51624	0.204337	0.558829	1136
Sim 81	0.19	0.427763	0.27542	0.195017	0.476825	1116			Sim 81	0.2	0.426869	0.319893	0.227415	0.474382	1116			Sim 81	0.21	0.563049	0.476676	0.239577	0.523647	1141			Sim 81	0.26	0.564791	0.496205	0.299151	0.525933	1141
Sim 82	0.19	0.44912	0.293838	0.184994	0.522106	1113			Sim 82	0.2	0.449427	0.339057	0.180094	0.512763	1113			Sim 82	0.23	0.539159	0.447984	0.239761	0.547347	1107			Sim 82	0.26	0.540768	0.455747	0.313446	0.546804	1107
Sim 83	0.19	0.43243	0.271672	0.187212	0.383298	1150			Sim 83	0.2	0.429778	0.307649	0.187909	0.37328	1150			Sim 83	0.2	0.56036	0.488071	0.199947	0.650778	1173			Sim 83	0.22	0.561843	0.50209	0.240174	0.64264	1173
Sim 84	0.19	0.420206	0.265709	0.182775	0.276276	1171			Sim 84	0.21	0.422141	0.303458	0.18422	0.284612	1171			Sim 84	0.19	0.543002	0.495682	0.207915	0.53107	1151			Sim 84	0.2	0.542565	0.488466	0.23158	0.526591	1151
Sim 85	0.19	0.435469	0.279087	0.194483	0.478628	1141			Sim 85	0.2	0.438148	0.31842	0.218176	0.489609	1141			Sim 85	0.2	0.561204	0.498671	0.201405	0.623495	1130			Sim 85	0.23	0.560627	0.515971	0.281985	0.626384	1130
Sim 86	0.2	0.426335	0.291681	0.202091	0.491265	1127			Sim 86	0.21	0.426639	0.338488	0.220138	0.482667	1127			Sim 86	0.21	0.536001	0.446133	0.216242	0.648786	1143			Sim 86	0.24	0.537378	0.464196	0.25111	0.652581	1143
Sim 87	0.19	0.44188	0.281957	0.205715	0.397968	1084			Sim 87	0.19	0.440098	0.318548	0.232378	0.403278	1084			Sim 87	0.2	0.572278	0.497518	0.208759	0.657236	1124			Sim 87	0.22	0.576654	0.497908	0.261443	0.650341	1124
Sim 88	0.19	0.415497	0.281928	0.197022	0.468594	1178			Sim 88	0.2	0.412641	0.323998	0.236041	0.463651	1178			Sim 88	0.18	0.524587	0.41298	0.198748	0.465172	1154			Sim 88	0.2	0.524012	0.428076	0.240934	0.462592	1154
Sim 89	0.2	0.425454	0.270889	0.21468	0.345597	1099			Sim 89	0.21	0.425092	0.306622	0.249918	0.353912	1099			Sim 89	0.21	0.544225	0.437997	0.216955	0.565473	1082			Sim 89	0.23	0.547781	0.48866	0.235963	0.574079	1082
Sim 90	0.2	0.445483	0.285991	0.185478	0.433353	1163			Sim 90	0.2	0.448922	0.326154	0.196098	0.423863	1163			Sim 90	0.19	0.547858	0.492145	0.192244	0.512541	1172			Sim 90	0.22	0.547817	0.487954	0.247928	0.493121	1172
Sim 91	0.18	0.418916	0.260564	0.187371	0.447625	1086			Sim 91	0.18	0.416233	0.292464	0.205232	0.440756	1086			Sim 91	0.21	0.547704	0.433948	0.214688	0.581414	1126			Sim 91	0.23	0.546249	0.455118	0.286263	0.57437	1126
Sim 92	0.2	0.453297	0.286579	0.193423	0.457868	1136			Sim 92	0.2	0.454586	0.316821	0.214974	0.455016	1136			Sim 92	0.2	0.563305	0.518856	0.209461	0.646986	1188			Sim 92	0.23	0.565921	0.528099	0.279556	0.645256	1188
Sim 93	0.19	0.411951	0.260757	0.170737	0.3717	1120			Sim 93	0.2	0.409587	0.29627	0.139006	0.371721	1120			Sim 93	0.21	0.545034	0.446655	0.220828	0.50717	1084			Sim 93	0.23	0.541789	0.439686	0.292435	0.484135	1084
Sim 94	0.2	0.418439	0.270686	0.204911	0.514865	1115			Sim 94	0.19	0.414024	0.305645	0.239218	0.512519	1115			Sim 94	0.22	0.553079	0.48735	0.213974	0.619358	1109			Sim 94	0.26	0.553765	0.501122	0.279895	0.606017	1109
Sim 95	0.2	0.444498	0.285809	0.198874	0.400464	1161			Sim 95	0.22	0.445207	0.332775	0.223187	0.403814	1161			Sim 95	0.19	0.564459	0.50427	0.201339	0.535222	1162			Sim 95	0.18	0.562383	0.510447	0.222426	0.52786	1162
Sim 96	0.2	0.411207	0.278327	0.203881	0.470312	1117			Sim 96	0.2	0.409826	0.31484	0.245057	0.466229	1117			Sim 96	0.18	0.52855	0.472196	0.193264	0.576398	1148			Sim 96	0.21	0.527209	0.470725	0.218687	0.578847	1148
Sim 97	0.19	0.441055	0.281322	0.191442	0.497439	1140			Sim 97	0.19	0.439141	0.32733	0.221427	0.487259	1140			Sim 97	0.22	0.568348	0.496417	0.226708	0.606424	1081			Sim 97	0.25	0.569346	0.503563	0.294897	0.612462	1081
Sim 98	0.2	0.440253	0.273791	0.189475	0.380391	1174			Sim 98	0.21	0.440046	0.313774	0.202328	0.376734	1174			Sim 98	0.2	0.569907	0.480422	0.208626	0.578219	1126			Sim 98	0.21	0.56909	0.497026	0.25066	0.58166	1126
Sim 99	0.18	0.43774	0.275752	0.179517	0.372927	1153			Sim 99	0.18	0.435226	0.306237	0.166675	0.349364	1153			Sim 99	0.19	0.562462	0.496821	0.195546	0.509941	1125			Sim 99	0.19	0.561351	0.504728	0.215223	0.510068	1125
Sim 100	0.2	0.441754	0.276616	0.195017	0.402922	1119			Sim 100	0.2	0.439374	0.318124	0.212648	0.404604	1119			Sim 100	0.23	0.567028	0.467776	0.252932	0.605041	1094			Sim 100	0.26	0.565235	0.50066	0.298903	0.629021	1094
N=1000K									N=1000K									N=1000K									N=1000K
	MRMix	IVW	Median	Mode	Egger	Number of IVs				MRMix	IVW	Median	Mode	Egger	Number of IVs				MRMix	IVW	Median	Mode	Egger	Number of IVs				MRMix	IVW	Median	Mode	Egger	Number of IVs
Sim 1	0.2	0.45572	0.271163	0.186823	0.456053	1718			Sim 1	0.2	0.453377	0.309745	0.188287	0.454515	1718			Sim 1	0.2	0.55891	0.455223	0.203361	0.566175	1786			Sim 1	0.21	0.558888	0.468992	0.218881	0.569279	1786
Sim 2	0.2	0.456634	0.271631	0.18488	0.488788	1769			Sim 2	0.2	0.455382	0.31327	0.193261	0.484916	1769			Sim 2	0.21	0.576405	0.480306	0.22366	0.610824	1775			Sim 2	0.23	0.574879	0.490206	0.260052	0.603474	1775
Sim 3	0.2	0.437935	0.26039	0.195998	0.412111	1757			Sim 3	0.2	0.43881	0.290408	0.186985	0.413252	1757			Sim 3	0.21	0.570461	0.477965	0.207145	0.537351	1784			Sim 3	0.21	0.572377	0.490545	0.228879	0.544228	1784
Sim 4	0.2	0.455707	0.259474	0.196472	0.405848	1835			Sim 4	0.2	0.457039	0.297437	0.202768	0.407957	1835			Sim 4	0.21	0.572065	0.486767	0.21609	0.590551	1832			Sim 4	0.22	0.572753	0.498172	0.234308	0.592658	1832
Sim 5	0.19	0.458156	0.261142	0.192234	0.489005	1794			Sim 5	0.19	0.456729	0.296948	0.190774	0.485721	1794			Sim 5	0.2	0.586019	0.530109	0.218148	0.623744	1782			Sim 5	0.21	0.585247	0.535573	0.248039	0.625447	1782
Sim 6	0.2	0.428833	0.259642	0.195215	0.401191	1798			Sim 6	0.21	0.428129	0.291853	0.201438	0.397239	1798			Sim 6	0.21	0.558851	0.457701	0.199892	0.552455	1795			Sim 6	0.22	0.558534	0.473414	0.23011	0.544544	1795
Sim 7	0.2	0.444671	0.274359	0.20432	0.462872	1765			Sim 7	0.21	0.445309	0.312441	0.209927	0.468019	1765			Sim 7	0.21	0.563665	0.459601	0.215278	0.515186	1743			Sim 7	0.21	0.564041	0.476958	0.245577	0.517737	1743
Sim 8	0.2	0.411875	0.25402	0.191915	0.429645	1784			Sim 8	0.2	0.414285	0.280257	0.204697	0.431117	1784			Sim 8	0.2	0.534421	0.444439	0.210497	0.462836	1747			Sim 8	0.2	0.533132	0.449414	0.224922	0.461821	1747
Sim 9	0.2	0.448116	0.257098	0.190448	0.457483	1810			Sim 9	0.21	0.447836	0.288542	0.202574	0.464991	1810			Sim 9	0.21	0.584574	0.508848	0.209335	0.646403	1860			Sim 9	0.21	0.584143	0.515273	0.235043	0.643356	1860
Sim 10	0.2	0.422456	0.264921	0.205009	0.443072	1776			Sim 10	0.21	0.422982	0.306424	0.195313	0.448971	1776			Sim 10	0.21	0.557605	0.469757	0.218512	0.562569	1784			Sim 10	0.23	0.559248	0.48584	0.257744	0.569662	1784
Sim 11	0.19	0.454905	0.268652	0.185709	0.542506	1748			Sim 11	0.2	0.453422	0.304513	0.189711	0.533843	1748			Sim 11	0.21	0.578441	0.49408	0.213755	0.599094	1746			Sim 11	0.21	0.579799	0.511795	0.2295	0.602784	1746
Sim 12	0.2	0.441752	0.25724	0.200265	0.389653	1844			Sim 12	0.2	0.441399	0.283137	0.197365	0.395829	1844			Sim 12	0.2	0.561448	0.448967	0.201229	0.465553	1825			Sim 12	0.21	0.559416	0.446778	0.216413	0.460054	1825
Sim 13	0.19	0.443946	0.255976	0.183332	0.435585	1765			Sim 13	0.2	0.441811	0.280503	0.195284	0.430241	1765			Sim 13	0.2	0.554486	0.444543	0.205946	0.484337	1761			Sim 13	0.21	0.556708	0.470279	0.226519	0.48941	1761
Sim 14	0.2	0.454767	0.277022	0.187237	0.497129	1843			Sim 14	0.19	0.454479	0.317233	0.184581	0.507926	1843			Sim 14	0.18	0.572473	0.506014	0.190033	0.591992	1822			Sim 14	0.18	0.570152	0.507751	0.209221	0.582501	1822
Sim 15	0.19	0.453002	0.263374	0.198588	0.566495	1800			Sim 15	0.2	0.453803	0.301538	0.194601	0.569045	1800			Sim 15	0.2	0.564947	0.455275	0.211173	0.575973	1822			Sim 15	0.2	0.56661	0.482942	0.231825	0.580338	1822
Sim 16	0.2	0.411306	0.257621	0.185527	0.388651	1718			Sim 16	0.21	0.411784	0.294705	0.181961	0.378272	1718			Sim 16	0.19	0.546269	0.446849	0.19618	0.589666	1756			Sim 16	0.2	0.546638	0.468447	0.227923	0.590654	1756
Sim 17	0.19	0.441641	0.269108	0.195634	0.490761	1778			Sim 17	0.2	0.441721	0.302755	0.198419	0.487484	1778			Sim 17	0.21	0.564623	0.44724	0.214289	0.5684	1758			Sim 17	0.22	0.566287	0.466521	0.232307	0.568371	1758
Sim 18	0.19	0.459855	0.26813	0.185293	0.4977	1808			Sim 18	0.19	0.458861	0.298187	0.188923	0.495908	1808			Sim 18	0.2	0.57274	0.481004	0.203189	0.593319	1800			Sim 18	0.21	0.571087	0.490598	0.229211	0.58851	1800
Sim 19	0.2	0.430632	0.244249	0.194945	0.410452	1763			Sim 19	0.2	0.430313	0.271338	0.191571	0.410849	1763			Sim 19	0.2	0.542018	0.425387	0.211812	0.520991	1801			Sim 19	0.21	0.542493	0.434894	0.230314	0.51926	1801
Sim 20	0.2	0.436321	0.270182	0.19817	0.478031	1789			Sim 20	0.21	0.436526	0.306452	0.216555	0.484046	1789			Sim 20	0.21	0.571245	0.51291	0.216331	0.608872	1771			Sim 20	0.23	0.572498	0.521945	0.268505	0.613901	1771
Sim 21	0.19	0.43841	0.257271	0.18041	0.410624	1790			Sim 21	0.19	0.439283	0.288809	0.180922	0.413948	1790			Sim 21	0.21	0.572212	0.500528	0.211925	0.563741	1767			Sim 21	0.22	0.573155	0.51211	0.220445	0.560355	1767
Sim 22	0.2	0.436553	0.271203	0.207998	0.45495	1750			Sim 22	0.21	0.43652	0.305106	0.205945	0.452273	1750			Sim 22	0.19	0.54837	0.455846	0.203852	0.597857	1788			Sim 22	0.21	0.54838	0.475291	0.247396	0.594551	1788
Sim 23	0.2	0.420682	0.254408	0.195709	0.351857	1789			Sim 23	0.2	0.420541	0.284386	0.190406	0.352036	1789			Sim 23	0.21	0.548271	0.434237	0.211903	0.523887	1766			Sim 23	0.23	0.546928	0.451884	0.251816	0.523937	1766
Sim 24	0.2	0.451702	0.258892	0.205189	0.487033	1767			Sim 24	0.2	0.453286	0.293072	0.204713	0.490742	1767			Sim 24	0.2	0.577654	0.473704	0.209989	0.605602	1782			Sim 24	0.21	0.577217	0.492802	0.25283	0.608426	1782
Sim 25	0.19	0.430489	0.260037	0.187344	0.478971	1750			Sim 25	0.19	0.429771	0.289606	0.177488	0.469077	1750			Sim 25	0.2	0.554922	0.44544	0.210922	0.552869	1739			Sim 25	0.21	0.555311	0.457928	0.244668	0.554449	1739
Sim 26	0.2	0.438024	0.257106	0.188549	0.47694	1769			Sim 26	0.2	0.43658	0.294223	0.184851	0.470888	1769			Sim 26	0.19	0.562211	0.436344	0.204716	0.620894	1769			Sim 26	0.2	0.563525	0.474763	0.205434	0.622941	1769
Sim 27	0.2	0.448487	0.273131	0.186454	0.459662	1758			Sim 27	0.21	0.44808	0.312218	0.195103	0.461603	1758			Sim 27	0.2	0.579169	0.506381	0.213766	0.540446	1750			Sim 27	0.21	0.580185	0.518527	0.218793	0.540247	1750
Sim 28	0.2	0.458307	0.275476	0.179377	0.48164	1818			Sim 28	0.19	0.457802	0.313083	0.173804	0.491164	1818			Sim 28	0.19	0.580349	0.503596	0.202012	0.600298	1801			Sim 28	0.19	0.580049	0.509003	0.212271	0.60329	1801
Sim 29	0.2	0.425216	0.260434	0.184677	0.43066	1760			Sim 29	0.2	0.425056	0.293638	0.185099	0.427577	1760			Sim 29	0.21	0.538963	0.412289	0.218538	0.502232	1777			Sim 29	0.22	0.540581	0.431596	0.245578	0.501915	1777
Sim 30	0.19	0.453964	0.270631	0.19028	0.463549	1763			Sim 30	0.19	0.452997	0.311054	0.192612	0.470007	1763			Sim 30	0.21	0.570027	0.488367	0.220335	0.596722	1812			Sim 30	0.21	0.571805	0.508435	0.261689	0.597358	1812
Sim 31	0.2	0.434583	0.256667	0.196526	0.419944	1772			Sim 31	0.21	0.436092	0.291167	0.199804	0.41503	1772			Sim 31	0.19	0.546943	0.447309	0.204313	0.619592	1765			Sim 31	0.19	0.545808	0.469011	0.240393	0.623354	1765
Sim 32	0.2	0.451472	0.272061	0.195737	0.505353	1818			Sim 32	0.2	0.450617	0.302497	0.202841	0.502119	1818			Sim 32	0.21	0.565123	0.456962	0.21768	0.564242	1748			Sim 32	0.22	0.565424	0.471482	0.229685	0.55735	1748
Sim 33	0.2	0.454348	0.271391	0.183015	0.480081	1812			Sim 33	0.2	0.452691	0.306043	0.177971	0.474253	1812			Sim 33	0.21	0.572512	0.464122	0.207823	0.55962	1825			Sim 33	0.23	0.573712	0.489056	0.246211	0.562084	1825
Sim 34	0.2	0.438291	0.261145	0.196106	0.370837	1769			Sim 34	0.2	0.436744	0.300325	0.195854	0.374077	1769			Sim 34	0.19	0.590992	0.481349	0.203594	0.588775	1755			Sim 34	0.22	0.591488	0.495267	0.249689	0.589902	1755
Sim 35	0.2	0.448444	0.26584	0.196891	0.482724	1781			Sim 35	0.2	0.448696	0.302006	0.191275	0.487412	1781			Sim 35	0.21	0.552908	0.448368	0.214132	0.585372	1776			Sim 35	0.21	0.552335	0.443467	0.222812	0.578577	1776
Sim 36	0.2	0.44115	0.26595	0.20072	0.400941	1731			Sim 36	0.21	0.44058	0.293278	0.204715	0.393723	1731			Sim 36	0.19	0.544619	0.422229	0.197752	0.475212	1747			Sim 36	0.19	0.544569	0.440423	0.203749	0.483926	1747
Sim 37	0.2	0.423509	0.265112	0.189042	0.470212	1825			Sim 37	0.19	0.424241	0.297593	0.19352	0.460132	1825			Sim 37	0.2	0.567518	0.445297	0.211906	0.59481	1755			Sim 37	0.22	0.56739	0.465113	0.243713	0.596811	1755
Sim 38	0.21	0.446446	0.268082	0.200257	0.504015	1837			Sim 38	0.21	0.448318	0.30516	0.215664	0.50926	1837			Sim 38	0.2	0.556712	0.463045	0.197887	0.558474	1847			Sim 38	0.2	0.55631	0.47883	0.207314	0.562246	1847
Sim 39	0.21	0.439345	0.272516	0.207003	0.392256	1775			Sim 39	0.23	0.443884	0.314277	0.242519	0.406139	1775			Sim 39	0.2	0.566505	0.486065	0.207473	0.529151	1766			Sim 39	0.23	0.566339	0.502296	0.239259	0.527269	1766
Sim 40	0.2	0.427201	0.261067	0.196409	0.424266	1792			Sim 40	0.21	0.425456	0.291124	0.220605	0.425	1792			Sim 40	0.2	0.562341	0.453679	0.210182	0.510891	1811			Sim 40	0.23	0.560264	0.454084	0.256498	0.515372	1811
Sim 41	0.19	0.43453	0.255807	0.196291	0.386776	1764			Sim 41	0.19	0.431862	0.288016	0.199559	0.379365	1764			Sim 41	0.2	0.556432	0.460736	0.21263	0.551117	1783			Sim 41	0.23	0.556725	0.464273	0.262295	0.545864	1783
Sim 42	0.19	0.438034	0.264785	0.198012	0.427897	1761			Sim 42	0.2	0.437086	0.293215	0.209289	0.422326	1761			Sim 42	0.19	0.561034	0.478184	0.191083	0.614908	1744			Sim 42	0.19	0.558916	0.494119	0.214388	0.608225	1744
Sim 43	0.2	0.42628	0.260682	0.185884	0.471134	1764			Sim 43	0.2	0.424737	0.292428	0.195884	0.467238	1764			Sim 43	0.21	0.548235	0.424652	0.207124	0.568477	1780			Sim 43	0.23	0.548004	0.455518	0.211825	0.558532	1780
Sim 44	0.19	0.421155	0.24169	0.185171	0.399236	1763			Sim 44	0.18	0.416868	0.269034	0.17584	0.393489	1763			Sim 44	0.2	0.552839	0.458351	0.21546	0.528042	1795			Sim 44	0.21	0.553663	0.479759	0.235789	0.531839	1795
Sim 45	0.21	0.45227	0.271703	0.214561	0.460229	1809			Sim 45	0.22	0.458154	0.313117	0.218465	0.472186	1809			Sim 45	0.21	0.576046	0.489169	0.211402	0.545819	1781			Sim 45	0.22	0.573986	0.502035	0.222711	0.541298	1781
Sim 46	0.21	0.445799	0.279636	0.205101	0.459997	1828			Sim 46	0.21	0.445415	0.322181	0.212063	0.456943	1828			Sim 46	0.21	0.57769	0.482068	0.212554	0.633748	1778			Sim 46	0.23	0.578369	0.49434	0.244533	0.643446	1778
Sim 47	0.2	0.459031	0.267634	0.190039	0.497745	1776			Sim 47	0.21	0.460748	0.309769	0.184989	0.494459	1776			Sim 47	0.2	0.568216	0.455803	0.210599	0.533511	1769			Sim 47	0.21	0.568362	0.471093	0.254062	0.528429	1769
Sim 48	0.19	0.435068	0.251828	0.203911	0.459151	1775			Sim 48	0.19	0.435746	0.28702	0.225696	0.463121	1775			Sim 48	0.2	0.553575	0.442476	0.198349	0.552627	1838			Sim 48	0.22	0.558168	0.455572	0.222957	0.554218	1838
Sim 49	0.19	0.429147	0.259254	0.185118	0.40326	1800			Sim 49	0.19	0.429243	0.295423	0.193697	0.401648	1800			Sim 49	0.22	0.563271	0.460662	0.21893	0.46398	1764			Sim 49	0.24	0.565036	0.476076	0.233305	0.466559	1764
Sim 50	0.2	0.426158	0.254223	0.205046	0.399344	1780			Sim 50	0.2	0.426792	0.28636	0.21959	0.396122	1780			Sim 50	0.21	0.558828	0.449322	0.208915	0.50365	1797			Sim 50	0.22	0.564073	0.480497	0.23187	0.511635	1797
Sim 51	0.2	0.425989	0.268687	0.18841	0.433621	1785			Sim 51	0.21	0.427077	0.303727	0.20274	0.435627	1785			Sim 51	0.18	0.585845	0.512122	0.193603	0.577295	1763			Sim 51	0.18	0.58758	0.525155	0.2157	0.583117	1763
Sim 52	0.2	0.443533	0.273669	0.189496	0.416044	1814			Sim 52	0.22	0.44274	0.307031	0.207556	0.41049	1814			Sim 52	0.21	0.583909	0.481106	0.222291	0.597901	1805			Sim 52	0.25	0.584421	0.4989	0.266716	0.601018	1805
Sim 53	0.2	0.448632	0.267256	0.18615	0.433677	1849			Sim 53	0.21	0.449241	0.298806	0.185149	0.428706	1849			Sim 53	0.2	0.57687	0.45102	0.205178	0.532358	1810			Sim 53	0.22	0.578869	0.478506	0.235143	0.536438	1810
Sim 54	0.2	0.424926	0.255023	0.192565	0.436268	1822			Sim 54	0.21	0.422677	0.293618	0.186962	0.425647	1822			Sim 54	0.2	0.568458	0.467692	0.205948	0.535397	1752			Sim 54	0.19	0.566888	0.475606	0.217298	0.531603	1752
Sim 55	0.2	0.415664	0.252423	0.185631	0.363848	1783			Sim 55	0.2	0.416177	0.280136	0.18382	0.359237	1783			Sim 55	0.19	0.536463	0.410487	0.185554	0.447202	1781			Sim 55	0.18	0.533481	0.442849	0.187845	0.442215	1781
Sim 56	0.2	0.448173	0.264333	0.197893	0.415515	1757			Sim 56	0.21	0.44842	0.305219	0.200609	0.410373	1757			Sim 56	0.2	0.56972	0.473854	0.20906	0.571083	1764			Sim 56	0.22	0.569004	0.487863	0.24923	0.573056	1764
Sim 57	0.2	0.465027	0.287475	0.21374	0.554567	1750			Sim 57	0.21	0.467773	0.330677	0.232333	0.56353	1750			Sim 57	0.2	0.577219	0.499923	0.21332	0.66213	1713			Sim 57	0.21	0.574715	0.50371	0.234379	0.674487	1713
Sim 58	0.19	0.456367	0.281425	0.187437	0.544028	1753			Sim 58	0.2	0.455276	0.313398	0.18796	0.541726	1753			Sim 58	0.2	0.553422	0.478777	0.208401	0.58867	1791			Sim 58	0.21	0.550476	0.490583	0.215678	0.590702	1791
Sim 59	0.2	0.451874	0.266036	0.195065	0.455689	1770			Sim 59	0.21	0.453796	0.300433	0.207507	0.459825	1770			Sim 59	0.2	0.583819	0.484179	0.20569	0.642444	1801			Sim 59	0.21	0.583119	0.496853	0.230879	0.642491	1801
Sim 60	0.2	0.441232	0.269241	0.183281	0.451961	1817			Sim 60	0.21	0.441544	0.311365	0.1855	0.451971	1817			Sim 60	0.2	0.549157	0.432278	0.209892	0.540007	1780			Sim 60	0.22	0.548323	0.448724	0.234331	0.540555	1780
Sim 61	0.19	0.437098	0.25462	0.189691	0.458939	1753			Sim 61	0.19	0.435567	0.288328	0.201241	0.469903	1753			Sim 61	0.21	0.546656	0.452741	0.199186	0.59394	1779			Sim 61	0.21	0.546085	0.467414	0.227503	0.590659	1779
Sim 62	0.2	0.452323	0.273596	0.197305	0.484469	1751			Sim 62	0.2	0.453675	0.314418	0.189254	0.476298	1751			Sim 62	0.21	0.569084	0.478799	0.21242	0.585087	1842			Sim 62	0.21	0.568	0.490656	0.234445	0.582837	1842
Sim 63	0.21	0.452778	0.282948	0.201288	0.516078	1790			Sim 63	0.21	0.453557	0.322142	0.221676	0.517419	1790			Sim 63	0.19	0.57043	0.503042	0.19801	0.512555	1728			Sim 63	0.19	0.566707	0.501376	0.20877	0.507147	1728
Sim 64	0.2	0.438297	0.270595	0.199746	0.423751	1739			Sim 64	0.2	0.439091	0.302401	0.218136	0.424196	1739			Sim 64	0.19	0.551105	0.492959	0.20016	0.568536	1816			Sim 64	0.2	0.548504	0.503378	0.212363	0.563368	1816
Sim 65	0.21	0.425173	0.268105	0.189462	0.41776	1717			Sim 65	0.21	0.425095	0.304629	0.196811	0.421407	1717			Sim 65	0.2	0.557255	0.457044	0.208444	0.589556	1746			Sim 65	0.22	0.554887	0.477157	0.240289	0.585858	1746
Sim 66	0.19	0.426332	0.257191	0.193355	0.463201	1766			Sim 66	0.2	0.423606	0.289271	0.196783	0.469786	1766			Sim 66	0.2	0.564464	0.484473	0.204805	0.521343	1766			Sim 66	0.21	0.563795	0.486422	0.221204	0.51346	1766
Sim 67	0.2	0.456008	0.27584	0.213213	0.483624	1761			Sim 67	0.21	0.458277	0.315819	0.221673	0.495943	1761			Sim 67	0.19	0.534026	0.443506	0.202701	0.516999	1800			Sim 67	0.18	0.534417	0.458609	0.203279	0.523302	1800
Sim 68	0.2	0.439733	0.279882	0.182826	0.518448	1740			Sim 68	0.2	0.437839	0.313571	0.207703	0.524434	1740			Sim 68	0.19	0.541736	0.459992	0.197775	0.593206	1727			Sim 68	0.19	0.542116	0.477145	0.209159	0.594454	1727
Sim 69	0.21	0.427568	0.263143	0.203883	0.403346	1735			Sim 69	0.21	0.429181	0.296014	0.213774	0.401422	1735			Sim 69	0.2	0.550051	0.429355	0.214861	0.543698	1754			Sim 69	0.21	0.55015	0.425673	0.228956	0.550255	1754
Sim 70	0.2	0.429237	0.257386	0.198073	0.436837	1778			Sim 70	0.2	0.426996	0.287496	0.192291	0.436852	1778			Sim 70	0.21	0.544749	0.427012	0.206253	0.515279	1788			Sim 70	0.2	0.546619	0.45808	0.216522	0.520776	1788
Sim 71	0.2	0.421852	0.25774	0.187315	0.482953	1740			Sim 71	0.2	0.422273	0.293383	0.17888	0.487293	1740			Sim 71	0.2	0.55613	0.467555	0.211343	0.627231	1746			Sim 71	0.23	0.555717	0.4832	0.2311	0.613403	1746
Sim 72	0.2	0.446455	0.26697	0.200441	0.47599	1789			Sim 72	0.2	0.445637	0.299249	0.222589	0.483428	1789			Sim 72	0.21	0.565361	0.468676	0.218608	0.581809	1778			Sim 72	0.23	0.565993	0.465056	0.255729	0.582437	1778
Sim 73	0.21	0.448504	0.270864	0.209978	0.492401	1806			Sim 73	0.23	0.451313	0.312813	0.221596	0.493364	1806			Sim 73	0.2	0.572915	0.503078	0.208365	0.650465	1817			Sim 73	0.2	0.573485	0.512099	0.224744	0.648156	1817
Sim 74	0.2	0.425873	0.257243	0.191845	0.423356	1791			Sim 74	0.2	0.42664	0.288913	0.195427	0.420282	1791			Sim 74	0.2	0.558556	0.465266	0.205652	0.561507	1771			Sim 74	0.21	0.556256	0.474237	0.224693	0.559944	1771
Sim 75	0.2	0.43724	0.269613	0.206384	0.444947	1833			Sim 75	0.21	0.438789	0.303988	0.210553	0.448866	1833			Sim 75	0.21	0.56867	0.463345	0.227581	0.559161	1833			Sim 75	0.22	0.57116	0.492383	0.265621	0.566	1833
Sim 76	0.19	0.417622	0.249638	0.206876	0.373357	1777			Sim 76	0.21	0.419973	0.274889	0.210582	0.375997	1777			Sim 76	0.2	0.531807	0.398235	0.205177	0.546718	1749			Sim 76	0.21	0.532021	0.426546	0.240797	0.544598	1749
Sim 77	0.2	0.411345	0.259588	0.198494	0.385137	1775			Sim 77	0.21	0.411665	0.290717	0.212493	0.383866	1775			Sim 77	0.21	0.56084	0.442962	0.214183	0.522763	1753			Sim 77	0.23	0.561598	0.462021	0.23212	0.523467	1753
Sim 78	0.21	0.450615	0.273102	0.199829	0.454405	1778			Sim 78	0.21	0.453841	0.309025	0.199104	0.45366	1778			Sim 78	0.2	0.559847	0.464823	0.217086	0.583057	1809			Sim 78	0.23	0.559582	0.478999	0.278214	0.588211	1809
Sim 79	0.19	0.44287	0.256641	0.194666	0.466591	1772			Sim 79	0.2	0.442161	0.283627	0.185796	0.466039	1772			Sim 79	0.2	0.565209	0.500111	0.212536	0.595403	1795			Sim 79	0.21	0.56584	0.504743	0.23507	0.60081	1795
Sim 80	0.2	0.448216	0.269571	0.202292	0.413981	1813			Sim 80	0.2	0.44728	0.310725	0.217426	0.416265	1813			Sim 80	0.2	0.561807	0.460049	0.20232	0.560482	1797			Sim 80	0.2	0.562799	0.488475	0.218337	0.56567	1797
Sim 81	0.2	0.437013	0.261553	0.197479	0.452507	1746			Sim 81	0.2	0.43672	0.295642	0.207022	0.451073	1746			Sim 81	0.21	0.56759	0.474242	0.228606	0.581341	1755			Sim 81	0.21	0.567439	0.488452	0.263106	0.58905	1755
Sim 82	0.2	0.46456	0.273558	0.190323	0.465361	1759			Sim 82	0.21	0.464643	0.318608	0.192422	0.464776	1759			Sim 82	0.21	0.559293	0.450272	0.229777	0.524521	1741			Sim 82	0.24	0.560706	0.459267	0.265282	0.52523	1741
Sim 83	0.19	0.438758	0.259525	0.19369	0.431326	1829			Sim 83	0.19	0.435942	0.287512	0.187945	0.431912	1829			Sim 83	0.2	0.569615	0.478294	0.203907	0.614801	1798			Sim 83	0.2	0.569899	0.483167	0.219108	0.614807	1798
Sim 84	0.2	0.435738	0.253556	0.195432	0.330569	1827			Sim 84	0.21	0.435842	0.288714	0.18577	0.340228	1827			Sim 84	0.19	0.553747	0.475375	0.204368	0.534966	1805			Sim 84	0.19	0.553236	0.495772	0.225465	0.532744	1805
Sim 85	0.2	0.449328	0.264115	0.199505	0.440581	1781			Sim 85	0.2	0.451775	0.298501	0.209174	0.443653	1781			Sim 85	0.19	0.573788	0.501412	0.20194	0.590591	1755			Sim 85	0.21	0.572979	0.510254	0.241755	0.592734	1755
Sim 86	0.2	0.435547	0.272401	0.199931	0.44419	1727			Sim 86	0.21	0.437105	0.315575	0.216193	0.433986	1727			Sim 86	0.2	0.550155	0.441244	0.202499	0.590345	1787			Sim 86	0.21	0.549651	0.460421	0.238097	0.597517	1787
Sim 87	0.2	0.453757	0.268939	0.200877	0.427137	1749			Sim 87	0.2	0.45289	0.30492	0.220136	0.425279	1749			Sim 87	0.2	0.582442	0.493995	0.208129	0.622292	1764			Sim 87	0.21	0.586175	0.504118	0.231133	0.620768	1764
Sim 88	0.2	0.42323	0.266818	0.200448	0.465925	1832			Sim 88	0.2	0.422256	0.299788	0.213015	0.457608	1832			Sim 88	0.19	0.531664	0.396376	0.193574	0.503071	1827			Sim 88	0.19	0.530665	0.417038	0.206957	0.503953	1827
Sim 89	0.21	0.432405	0.258177	0.203056	0.387588	1725			Sim 89	0.21	0.431375	0.291099	0.227359	0.390881	1725			Sim 89	0.21	0.551525	0.435099	0.213911	0.577787	1777			Sim 89	0.21	0.554043	0.458556	0.227031	0.582159	1777
Sim 90	0.2	0.45064	0.267682	0.184702	0.460311	1785			Sim 90	0.2	0.452065	0.303872	0.190565	0.463921	1785			Sim 90	0.19	0.55849	0.489315	0.200842	0.546239	1829			Sim 90	0.2	0.558676	0.487994	0.207303	0.53954	1829
Sim 91	0.19	0.431726	0.24985	0.196228	0.435929	1719			Sim 91	0.19	0.431029	0.275875	0.203568	0.427827	1719			Sim 91	0.2	0.554694	0.427804	0.20673	0.598444	1788			Sim 91	0.22	0.553068	0.440992	0.240482	0.597812	1788
Sim 92	0.2	0.46671	0.281101	0.196647	0.449019	1760			Sim 92	0.21	0.467696	0.313315	0.203105	0.451427	1760			Sim 92	0.2	0.582921	0.51916	0.20629	0.568984	1825			Sim 92	0.22	0.585507	0.528599	0.23144	0.567325	1825
Sim 93	0.19	0.422297	0.251777	0.183851	0.39935	1716			Sim 93	0.2	0.420336	0.278177	0.158003	0.399727	1716			Sim 93	0.2	0.561086	0.451084	0.205296	0.527202	1733			Sim 93	0.21	0.559034	0.451531	0.254432	0.516673	1733
Sim 94	0.2	0.422918	0.259525	0.204636	0.499718	1781			Sim 94	0.21	0.420904	0.29315	0.222488	0.494627	1781			Sim 94	0.2	0.556561	0.47175	0.212238	0.625724	1747			Sim 94	0.22	0.555319	0.494882	0.234673	0.630884	1747
Sim 95	0.2	0.456284	0.271196	0.196793	0.408891	1830			Sim 95	0.2	0.458372	0.307696	0.213144	0.402533	1830			Sim 95	0.19	0.575461	0.499063	0.201072	0.559369	1764			Sim 95	0.19	0.574297	0.507592	0.224778	0.554365	1764
Sim 96	0.2	0.426652	0.262643	0.199581	0.418645	1767			Sim 96	0.19	0.42506	0.29767	0.212969	0.420628	1767			Sim 96	0.19	0.541894	0.459409	0.187521	0.544879	1818			Sim 96	0.2	0.541935	0.476552	0.209288	0.541531	1818
Sim 97	0.19	0.445082	0.264824	0.200786	0.505208	1804			Sim 97	0.19	0.443416	0.300778	0.19904	0.502379	1804			Sim 97	0.2	0.560271	0.47897	0.217057	0.67112	1740			Sim 97	0.22	0.561005	0.490557	0.254844	0.673701	1740
Sim 98	0.2	0.443977	0.263828	0.184839	0.44045	1837			Sim 98	0.21	0.443933	0.297099	0.194539	0.438929	1837			Sim 98	0.19	0.575368	0.475872	0.196678	0.608231	1793			Sim 98	0.21	0.573716	0.490077	0.234375	0.613782	1793
Sim 99	0.19	0.445683	0.257751	0.187906	0.43716	1781			Sim 99	0.19	0.445002	0.294128	0.176261	0.42341	1781			Sim 99	0.19	0.575571	0.486858	0.202846	0.54149	1761			Sim 99	0.19	0.574491	0.498766	0.211912	0.542561	1761
Sim 100	0.2	0.453295	0.266141	0.195167	0.425447	1762			Sim 100	0.2	0.453436	0.29949	0.200523	0.417591	1762			Sim 100	0.21	0.571495	0.47134	0.230163	0.614454	1748			Sim 100	0.24	0.570075	0.471008	0.286243	0.620923	1748

## Sheet: Fig3
(a) 50% valid IVs; nx=ny									(b) 50% valid IVs; nx=3ny									(c) 25% valid IVs; nx=ny									(d) 25% valid IVs; nx=3ny
N=50K									N=50K									N=50K									N=50K
	MRMix	IVW	Median	Mode	Egger	Number of IVs				MRMix	IVW	Median	Mode	Egger	Number of IVs				MRMix	IVW	Median	Mode	Egger	Number of IVs				MRMix	IVW	Median	Mode	Egger	Number of IVs
Sim 1	-0.23	-0.0615835	-0.0748456	-0.152103	-0.345217	15			Sim 1	-0.34	-0.126371	-0.124633	-0.175717	-0.233154	15			Sim 1	0.06	0.215252	0.196931	0.131973	0.41033	17			Sim 1	0.09	0.205287	0.184595	0.095431	0.434327	17
Sim 2	0.39	0.244477	0.240725	0.295319	1.02702	14			Sim 2	0.4	0.283356	0.372842	0.471413	1.04803	14			Sim 2	0.5	0.225041	0.233216	0.149141	-0.395746	14			Sim 2	-0.01	0.235542	0.0825529	0.0268739	-0.404072	14
Sim 3	-0.1	0.117708	-0.0576294	-0.121317	-1.17499	17			Sim 3	-0.05	0.148257	0.00628975	-0.0984429	-1.30083	17			Sim 3	-0.08	0.132251	0.0989209	0.0148766	0.126762	10			Sim 3	0.46	0.167189	0.0750071	-0.0136101	0.910903	10
Sim 4	-0.04	0.1204	0.11276	0.0574962	-0.766319	17			Sim 4	-0.1	0.139585	0.0932333	-0.0522798	-0.851335	17			Sim 4	0.04	0.10306	0.0948861	0.0936189	1.10061	21			Sim 4	0.01	0.0854284	0.0960569	0.0519571	1.54541	21
Sim 5	-0.21	-0.111403	-0.139818	-0.079173	-0.193822	11			Sim 5	0.05	-0.123798	-0.0964463	-0.101626	-0.388026	11			Sim 5	0.39	0.114818	0.245614	0.316249	0.200826	13			Sim 5	-0.47	0.0626149	0.1872	0.31281	0.0443963	13
Sim 6	0.27	0.077362	0.111582	0.0650511	-1.07493	10			Sim 6	0.08	0.0733441	0.172955	0.182974	-0.779451	10			Sim 6	-0.08	-0.0339666	0.0221088	0.061266	0.212936	13			Sim 6	0.33	-0.0740868	-0.125642	-0.171486	-0.461697	13
Sim 7	-0.12	0.0479407	-0.0609253	-0.0920202	0.706231	15			Sim 7	-0.28	0.0550316	-0.0548051	-0.114582	1.15975	15			Sim 7	-0.09	0.034765	-0.103863	-0.137871	-1.16746	12			Sim 7	-0.21	0.0358173	-0.0898653	-0.142596	-1.29998	12
Sim 8	-0.31	0.109174	0.127899	-0.183783	1.65586	7			Sim 8	-0.45	0.0892999	0.231153	0.218714	1.3823	7			Sim 8	-0.1	0.0404485	-0.0089738	-0.0798178	0.651833	13			Sim 8	-0.24	0.0608601	0.0922274	0.0735654	0.86454	13
Sim 9	-0.1	0.168206	0.144226	-0.030821	1.04468	19			Sim 9	0.45	0.226797	0.219184	0.279473	0.71548	19			Sim 9	0.005	0.110107	0.144269	0.106301	-0.740955	14			Sim 9	0.11	0.120295	0.0588482	0.0193897	-0.705963	14
Sim 10	0.005	-0.0583124	-0.105619	-0.147261	-0.350944	15			Sim 10	-0.03	-0.0963616	-0.0864935	-0.0988942	-0.366936	15			Sim 10	-0.03	0.0806575	0.061248	0.0199444	1.79568	15			Sim 10	-0.19	0.0767242	0.00349605	-0.0741707	2.22994	15
Sim 11	0.34	0.0975406	0.130648	0.242412	-1.33001	19			Sim 11	0.31	0.0964084	0.210758	0.264837	-2.0175	19			Sim 11	0.29	0.164212	0.222671	0.262534	0.968573	15			Sim 11	0.13	0.194609	0.224018	0.278333	0.693693	15
Sim 12	-0.2	-0.0432599	-0.0828667	-0.119635	-0.840664	19			Sim 12	0.2	-0.0519136	-0.151888	-0.146437	-0.890232	19			Sim 12	0.005	0.0997623	0.118526	0.0601825	0.757855	19			Sim 12	0.17	0.104464	0.132345	0.165482	1.02512	19
Sim 13	-0.18	-0.183847	-0.219536	-0.296556	1.57227	7			Sim 13	-0.09	-0.295058	-0.353395	-0.421201	2.59645	7			Sim 13	-0.07	0.112572	0.0312607	-0.00350496	-0.198572	4			Sim 13	0.33	0.154107	0.164473	0.2448	-1.37928	4
Sim 14	0.4	0.079462	0.0565093	-0.0662051	0.371954	17			Sim 14	0.42	0.0820121	0.119258	0.315448	0.534095	17			Sim 14	-0.23	0.0506251	-0.0449381	-0.125035	2.8597	14			Sim 14	-0.27	-0.0144446	-0.0386456	-0.100997	3.44474	14
Sim 15	-0.14	0.0854536	0.0310435	-0.0831667	-0.376837	16			Sim 15	0.12	0.0961129	0.131916	0.0884496	-0.327339	16			Sim 15	0.005	-0.0137356	-0.024868	-0.0232628	0.258117	14			Sim 15	-0.39	-0.00715068	-0.00681866	0.0243568	0.118698	14
Sim 16	-0.01	0.0380432	0.0715872	0.079564	0.334643	10			Sim 16	-0.11	0.0331012	0.078349	0.0951369	0.526475	10			Sim 16	0.17	0.021455	0.0352246	0.058792	-0.0663621	13			Sim 16	0.5	-0.00986675	0.121862	0.184418	0.314936	13
Sim 17	-0.03	0.0760264	-0.0215822	-0.0783961	-1.21742	19			Sim 17	0.03	0.0886142	0.00127464	-0.0805198	-1.64822	19			Sim 17	0.5	0.177436	0.217599	0.188292	-1.92205	19			Sim 17	0.07	0.150619	0.149871	0.173694	-1.82406	19
Sim 18	0.29	0.0953261	0.13606	0.278929	-0.408714	16			Sim 18	0.36	0.0803686	0.118057	0.204374	-0.701899	16			Sim 18	-0.03	0.103738	0.100491	0.00498146	0.717449	13			Sim 18	0.48	0.0486799	0.0753534	0.072128	0.607995	13
Sim 19	-0.08	0.0682723	-0.0214577	-0.0802474	-1.77771	14			Sim 19	-0.18	0.118169	0.0244771	-0.0186766	-2.24005	14			Sim 19	-0.03	0.0936432	0.0726868	0.0140742	-0.118875	13			Sim 19	0.29	0.0630908	0.0588873	0.0738998	-0.262501	13
Sim 20	0.35	0.116705	0.178441	0.346681	-1.55582	13			Sim 20	-0.34	0.131591	0.306209	0.447071	-1.96701	13			Sim 20	0.22	0.283847	0.253286	0.200546	0.839977	19			Sim 20	0.2	0.341169	0.300192	0.285398	0.921978	19
Sim 21	0.33	0.196718	0.308334	0.376028	-1.56942	9			Sim 21	-0.44	0.24865	0.343875	0.41882	-2.26906	9			Sim 21	-0.15	0.0184244	-0.0745834	-0.11353	1.27275	11			Sim 21	-0.1	-0.00117156	-0.0329489	0.0264267	1.72463	11
Sim 22	0.005	0.103998	0.0717607	0.0487276	-2.085	15			Sim 22	0.03	0.076139	0.127796	0.173412	-1.89589	15			Sim 22	0.33	0.101735	0.158278	0.282319	-0.448403	15			Sim 22	0.44	0.0815831	0.110032	0.336345	-0.375119	15
Sim 23	-0.11	-0.0417201	-0.104559	-0.112194	-0.800983	15			Sim 23	0.02	-0.0183395	-0.0568817	-0.073922	-1.23665	15			Sim 23	0.18	0.0786057	0.119596	0.173542	-0.978785	12			Sim 23	-0.12	0.106752	0.221352	0.334213	-1.73667	12
Sim 24	-0.06	0.0109678	0.0327755	0.0323407	1.01991	14			Sim 24	-0.28	-0.00739952	0.0487907	0.0490867	1.80933	14			Sim 24	0.02	0.183135	0.078977	0.0609435	-0.190472	16			Sim 24	0.15	0.175738	0.110146	0.0887751	-0.460306	16
Sim 25	0.5	0.166368	0.111203	-0.0843036	0.773472	11			Sim 25	-0.16	0.171408	0.0867885	-0.11622	0.95068	11			Sim 25	0.4	0.088184	0.0677546	-0.0606422	-1.43615	16			Sim 25	0.16	0.0648516	0.0779702	0.127421	-1.69086	16
Sim 26	-0.06	0.0683889	-0.0598116	-0.0980795	0.468362	9			Sim 26	-0.02	0.0544441	-0.0913541	-0.136606	-0.00786147	9			Sim 26	0.05	0.172871	0.141196	0.129169	-1.05441	14			Sim 26	0.41	0.235878	0.192039	0.151163	-1.08604	14
Sim 27	-0.15	0.0561487	-0.0382462	-0.129439	-1.50587	14			Sim 27	-0.3	0.0494686	-0.0840732	-0.226992	-1.17682	14			Sim 27	0.5	0.154965	0.185835	0.233052	0.171404	10			Sim 27	0.47	0.165427	0.244753	0.298703	0.174717	10
Sim 28	-0.13	0.0228338	-0.0419626	-0.133401	-1.58667	18			Sim 28	-0.21	0.0532075	0.0196583	-0.112228	-2.02063	18			Sim 28	0.44	0.20095	0.351332	0.372946	-2.60883	12			Sim 28	-0.34	0.222553	0.337474	0.399324	-2.16409	12
Sim 29	-0.07	0.12112	0.0881562	0.037384	2.07023	14			Sim 29	-0.09	0.123967	0.053605	0.0292386	2.28733	14			Sim 29	0.005	0.0233657	0.0153138	0.0266043	-0.656304	16			Sim 29	0.28	0.0375639	0.0553177	0.133508	-0.400755	16
Sim 30	-0.1	0.0925339	0.00475863	-0.0346537	-0.0569867	12			Sim 30	-0.04	0.18527	0.10855	0.0630943	0.175549	12			Sim 30	-0.02	0.179301	0.184245	0.0417376	0.636158	14			Sim 30	-0.24	0.225498	0.260506	0.335061	0.745111	14
Sim 31	-0.07	0.0757493	0.0231517	0.0417965	0.509122	9			Sim 31	0.17	0.0774536	0.0429381	0.028951	0.413806	9			Sim 31	-0.25	0.140832	0.220949	0.309974	-0.917009	14			Sim 31	0.38	0.105106	0.191681	0.287579	-1.65175	14
Sim 32	-0.14	0.120439	0.012333	-0.0976154	-2.74733	13			Sim 32	-0.09	0.127166	0.0625533	-0.0925237	-3.06969	13			Sim 32	0.15	0.118116	0.109533	0.0696928	0.0137351	15			Sim 32	-0.02	0.0804463	0.112301	0.0546933	0.438224	15
Sim 33	0.37	0.18068	0.300679	0.367252	1.00932	13			Sim 33	0.38	0.189985	0.214409	0.312427	1.32263	13			Sim 33	-0.27	0.0790002	0.160938	0.189544	-0.452658	14			Sim 33	0.36	0.0842994	0.218365	0.261527	-0.801987	14
Sim 34	-0.12	0.0338153	0.0178514	-0.0253999	-1.90547	24			Sim 34	-0.03	0.052464	0.0160668	-0.00633771	-2.5851	24			Sim 34	-0.06	0.182333	0.0753982	-0.0127275	-0.565864	17			Sim 34	0.24	0.239551	0.156288	0.146017	-0.498391	17
Sim 35	-0.12	0.234696	0.178826	0.0284722	1.4962	19			Sim 35	-0.26	0.278912	0.261559	0.13599	1.73039	19			Sim 35	0.5	0.211499	0.203271	0.18577	-0.1091	12			Sim 35	-0.16	0.241731	0.277017	0.325903	-0.0236917	12
Sim 36	-0.14	-0.137516	-0.0949136	-0.0635295	-0.845245	9			Sim 36	-0.18	-0.215592	-0.203297	-0.121635	-0.615534	9			Sim 36	-0.42	-0.0965442	-0.118165	-0.291015	0.289946	15			Sim 36	0.43	-0.111077	-0.190355	-0.341636	0.317328	15
Sim 37	0.05	-0.0410528	-0.0405543	-0.0442217	0.947388	12			Sim 37	-0.29	-0.0607881	-0.0458029	-0.0649086	1.44583	12			Sim 37	0.4	0.169509	0.21218	0.231984	-0.0817601	14			Sim 37	0.26	0.175886	0.310946	0.341663	-0.0928228	14
Sim 38	-0.15	0.109483	0.105179	-0.0370642	-6.19706	9			Sim 38	-0.06	0.0914275	0.0389828	-0.0388318	-7.46833	9			Sim 38	0.3	0.113456	0.170004	0.242169	-0.491459	12			Sim 38	0.15	0.128427	0.179316	0.168097	-0.85673	12
Sim 39	-0.02	0.0306793	-0.0508784	-0.149922	-1.12564	16			Sim 39	-0.17	0.084161	0.0171493	-0.144227	-1.18751	16			Sim 39	0.22	0.0101844	-0.0265786	0.0106995	-2.53693	9			Sim 39	-0.12	3.6564e-05	-0.0470775	-0.000746618	-3.81945	9
Sim 40	-0.15	0.0279934	-0.0748523	-0.0898513	-0.0290053	16			Sim 40	-0.18	-0.0155109	-0.11454	-0.17145	-0.13372	16			Sim 40	-0.17	0.194977	0.12255	-0.100879	0.0576264	17			Sim 40	-0.38	0.18831	0.0746036	-0.103537	0.182987	17
Sim 41	-0.22	-0.00253541	-0.102862	-0.196035	0.0427233	13			Sim 41	-0.34	-0.0291765	-0.0732033	-0.152004	0.683538	13			Sim 41	-0.11	0.0861451	0.0451056	-0.057453	1.44454	19			Sim 41	-0.26	0.0445851	0.0530969	-0.124634	2.21835	19
Sim 42	-0.22	-0.134938	-0.143821	-0.271101	-0.470052	12			Sim 42	0.13	-0.163917	-0.169086	-0.446602	-1.43852	12			Sim 42	0.06	0.181303	0.142042	0.131865	-0.607937	16			Sim 42	0.22	0.154019	0.115406	0.119912	-0.552745	16
Sim 43	0.24	0.0658662	0.176445	0.196941	0.902268	21			Sim 43	0.18	0.0749564	0.113001	0.111494	0.502874	21			Sim 43	-0.25	0.13075	0.155783	0.0315661	1.78813	12			Sim 43	-0.28	0.13094	0.145258	0.0863883	2.38343	12
Sim 44	-0.21	-0.0194809	-0.0094916	-0.0572208	-0.726897	21			Sim 44	0.41	-0.026006	-0.0461421	0.0260585	-1.18326	21			Sim 44	-0.19	0.132371	0.166845	0.222024	-0.261137	22			Sim 44	0.24	0.152299	0.160751	0.200918	0.080634	22
Sim 45	-0.17	-1.42413e-05	-0.102629	-0.116481	2.10734	16			Sim 45	-0.04	0.00465148	-0.100089	-0.137717	3.02445	16			Sim 45	0.005	0.168564	0.178324	0.150951	1.92635	8			Sim 45	-0.47	0.168404	0.162116	0.204904	2.07476	8
Sim 46	0.16	0.0573637	0.0980785	0.153341	0.913954	14			Sim 46	0.24	0.0258956	0.0599044	0.112695	1.15216	14			Sim 46	-0.29	0.329039	0.336708	0.218976	2.00833	7			Sim 46	0.25	0.332991	0.350224	0.36953	2.67008	7
Sim 47	-0.2	0.0651345	-0.0375272	-0.172944	-0.928564	13			Sim 47	0.32	0.0587395	-0.0201547	-0.211773	-1.16888	13			Sim 47	-0.06	0.0649868	0.0470145	-0.0171929	-0.720267	18			Sim 47	0.28	0.0658684	0.0761971	0.0426121	-0.689023	18
Sim 48	-0.19	0.04198	0.0715435	0.0207277	0.497898	16			Sim 48	0.17	0.0736722	0.183041	0.315543	0.138357	16			Sim 48	0.27	0.302959	0.318214	0.312822	-0.370072	14			Sim 48	0.23	0.303619	0.305176	0.339979	-0.276675	14
Sim 49	-0.2	0.0250114	-0.111029	-0.193303	1.70844	13			Sim 49	0.44	0.00653022	-0.0598567	-0.217601	1.98463	13			Sim 49	0.47	0.198712	0.203914	0.117876	-1.34104	15			Sim 49	0.1	0.244353	0.175146	0.100013	-1.53009	15
Sim 50	-0.1	0.0276139	-0.00679505	-0.00847011	0.193714	19			Sim 50	0.16	0.00269417	0.04695	0.119225	0.220549	19			Sim 50	0.05	0.0801565	0.0488193	0.0231228	-1.3018	15			Sim 50	0.16	0.114225	0.0822541	0.0715869	-0.884156	15
Sim 51	-0.21	0.00227584	-0.0471276	-0.116252	1.17802	15			Sim 51	-0.13	-0.0216123	-0.0219307	0.234731	1.39537	15			Sim 51	0.29	0.139981	0.125647	0.12592	-0.392041	20			Sim 51	0.005	0.12854	0.167369	0.112834	-0.573387	20
Sim 52	-0.18	0.0738468	0.024673	-0.116308	0.429069	14			Sim 52	0.48	0.0620585	-0.0176393	-0.150327	0.685823	14			Sim 52	-0.04	0.200762	0.0796623	-0.0143581	0.857808	12			Sim 52	-0.01	0.207481	0.080953	0.0490588	0.886349	12
Sim 53	-0.27	-0.0457561	-0.129762	-0.232124	-2.09541	14			Sim 53	-0.36	-0.0530206	-0.119692	-0.303192	-2.59702	14			Sim 53	0.38	0.0861564	0.0432076	0.0266952	-0.127905	12			Sim 53	-0.28	0.0868893	0.149247	0.214779	0.141737	12
Sim 54	-0.07	0.030501	0.0247861	0.0228433	0.112771	16			Sim 54	0.29	0.0496751	0.113942	0.207029	0.311189	16			Sim 54	-0.19	0.131594	0.163284	-0.148657	-0.254541	11			Sim 54	-0.34	0.108867	0.0544933	-0.168898	-0.122426	11
Sim 55	-0.21	-0.0839788	-0.129048	-0.134532	-0.465885	17			Sim 55	0.005	-0.122355	-0.153562	-0.249523	-0.796906	17			Sim 55	-0.21	0.0475251	-0.0816961	-0.216775	1.05432	11			Sim 55	-0.15	0.0259138	-0.100153	-0.234205	1.50723	11
Sim 56	-0.06	0.00603071	0.0114269	-0.00816015	1.16512	19			Sim 56	-0.31	0.019884	0.0463217	0.0989543	2.41755	19			Sim 56	0.19	-0.0555985	-0.0364757	0.0698792	2.31305	10			Sim 56	0.31	-0.09061	-0.00246744	0.110988	3.38872	10
Sim 57	-0.1	-0.0024049	-0.113905	-0.146324	2.30481	16			Sim 57	-0.24	-0.0170487	-0.138794	-0.160114	2.51145	16			Sim 57	-0.02	0.288629	0.267914	0.0937607	0.380668	17			Sim 57	-0.48	0.281274	0.310521	0.292677	0.0764376	17
Sim 58	-0.17	0.0620697	0.026049	-0.0342331	1.5807	12			Sim 58	0.02	0.0693043	0.0138302	0.000252104	1.77168	12			Sim 58	0.18	0.281357	0.179718	0.124453	-0.079837	15			Sim 58	0.02	0.323126	0.216645	0.142732	-0.791938	15
Sim 59	0.005	-0.0104479	-0.0129634	0.0609852	0.0197972	9			Sim 59	0.2	0.0132695	0.069206	0.092719	-0.263109	9			Sim 59	0.43	0.254454	0.374984	0.41597	-0.520293	9			Sim 59	-0.22	0.317548	0.488872	0.519713	-0.1003	9
Sim 60	-0.15	0.0801768	0.0387229	-0.0354595	3.64961	9			Sim 60	0.09	0.0543121	0.0882681	0.127645	2.59523	9			Sim 60	0.005	0.0616459	0.0865767	0.107016	0.71403	11			Sim 60	0.4	0.0125879	0.0085857	0.0106648	1.28767	11
Sim 61	0.12	0.104537	0.13609	0.15023	0.795584	18			Sim 61	0.02	0.122644	0.118815	0.145613	0.533971	18			Sim 61	0.06	0.133763	0.10384	0.0129259	0.412146	12			Sim 61	0.19	0.140781	0.139532	0.153814	0.558391	12
Sim 62	-0.29	0.018296	0.067233	0.166457	0.682189	13			Sim 62	0.1	-0.0144471	0.0288212	-0.327953	1.15231	13			Sim 62	0.005	0.0941257	0.149654	0.146002	0.263532	17			Sim 62	0.26	0.0838466	0.13676	0.157506	0.437398	17
Sim 63	-0.08	0.117966	-0.0302353	-0.0517815	1.95218	15			Sim 63	0.04	0.123533	0.0603535	0.0145575	2.21602	15			Sim 63	-0.1	0.0275097	-0.0123864	-0.0165125	1.2316	10			Sim 63	-0.15	0.0713522	0.0817532	0.0818947	1.51282	10
Sim 64	0.03	0.112133	0.0924351	0.0499188	-0.140927	11			Sim 64	0.4	0.142274	0.0351285	0.0187161	-0.824638	11			Sim 64	-0.16	0.189952	0.291556	0.381761	2.38516	10			Sim 64	-0.16	0.228512	0.31134	-0.0389236	3.1456	10
Sim 65	0.2	0.0435555	0.107689	0.151472	-0.318648	13			Sim 65	-0.34	0.0304184	0.0962313	0.18073	-0.806224	13			Sim 65	-0.36	0.0887847	0.117727	0.344559	0.588278	12			Sim 65	0.5	0.0367694	0.096867	0.418576	1.12582	12
Sim 66	0.02	0.0738238	0.0422424	0.0296596	-0.866694	24			Sim 66	0.25	0.115426	0.0756436	0.017134	-1.5212	24			Sim 66	0.01	0.0442075	0.0255435	0.0390463	-0.722936	17			Sim 66	-0.13	0.00668062	-0.00598756	-0.0254877	-0.950971	17
Sim 67	0.34	0.0960248	0.196898	0.267938	-0.896352	11			Sim 67	0.42	0.0610582	0.120705	0.223386	-1.08403	11			Sim 67	-0.08	0.0888298	0.0588669	-0.00703266	1.70948	17			Sim 67	0.02	0.0929794	-0.0371137	-0.0512978	1.84424	17
Sim 68	-0.17	0.0682501	0.00711061	-0.0710621	-0.95955	9			Sim 68	0.22	0.076335	0.144942	0.17171	-0.278557	9			Sim 68	-0.13	0.122926	0.035297	-0.0617654	-2.33902	9			Sim 68	-0.04	0.159148	0.0711658	-0.0144618	-2.22359	9
Sim 69	-0.18	0.0174719	-0.130387	-0.208184	-0.430365	16			Sim 69	-0.21	-0.0117814	-0.128326	-0.165222	-0.985329	16			Sim 69	-0.04	0.0796761	0.039405	0.020591	2.15999	13			Sim 69	0.13	0.123496	0.0889737	0.102951	2.74086	13
Sim 70	-0.26	-0.000610391	-0.0585793	-0.166965	1.32571	11			Sim 70	0.2	-0.0153738	0.0354176	0.167628	1.8603	11			Sim 70	0.15	0.198345	0.183964	0.193083	1.22661	15			Sim 70	-0.35	0.188847	0.214383	0.198301	0.927119	15
Sim 71	0.05	0.126417	0.130711	0.142319	0.426557	14			Sim 71	0	0.180167	0.159216	0.0910941	0.439311	14			Sim 71	0.5	0.300874	0.346751	0.448447	0.233053	20			Sim 71	-0.05	0.296474	0.357573	0.475708	0.334354	20
Sim 72	-0.1	0.104071	0.00232846	-0.058411	0.0449798	15			Sim 72	-0.04	0.0734889	-0.0574466	-0.0846964	0.648594	15			Sim 72	0.1	0.157186	0.140567	0.0728966	-1.13038	19			Sim 72	-0.07	0.204904	0.24808	0.324505	-1.14622	19
Sim 73	-0.16	-0.0431071	-0.0989804	-0.137341	-1.28994	15			Sim 73	-0.32	-0.097411	-0.157688	-0.187222	-1.15131	15			Sim 73	-0.16	0.172835	0.179066	-0.0922089	0.726583	11			Sim 73	-0.16	0.197519	0.249512	-0.143038	0.567897	11
Sim 74	-0.25	-0.0585626	-0.115581	-0.220259	-1.0437	12			Sim 74	0.03	-0.0979189	-0.212164	-0.331632	-1.43513	12			Sim 74	0.18	0.0874821	0.043741	0.0170902	-1.46782	15			Sim 74	0.27	0.1108	0.0748541	0.0699807	-1.76522	15
Sim 75	0.13	0.119638	0.0786097	0.116819	0.0372788	10			Sim 75	0.1	0.11734	0.177143	0.21012	0.126202	10			Sim 75	0.2	0.211675	0.169532	0.189045	-0.670593	13			Sim 75	0.47	0.26996	0.24637	0.140758	-1.65478	13
Sim 76	-0.24	0.00337078	-0.140372	-0.229068	-2.07791	14			Sim 76	0.5	-0.0321173	-0.116779	-0.235755	-2.50165	14			Sim 76	0.1	-0.0913078	-0.00823507	0.0266211	-1.04347	5			Sim 76	-0.42	-0.103469	-0.0473469	0.0339415	-1.71014	5
Sim 77	-0.11	0.0106561	-0.0653212	-0.106643	-0.788857	13			Sim 77	0.09	-0.0236241	-0.0432104	-0.030212	-0.849114	13			Sim 77	0.005	0.0647636	0.051236	0.0460196	-0.158484	12			Sim 77	-0.46	0.0281457	0.00293623	0.0435854	-0.198009	12
Sim 78	-0.25	-0.012507	-0.0462697	-0.166583	1.77305	10			Sim 78	0.23	-0.0297305	0.0146789	0.109415	2.49762	10			Sim 78	-0.09	0.0749951	0.0228654	-0.0232947	0.714863	22			Sim 78	-0.24	0.0822199	0.130427	-0.139139	1.1585	22
Sim 79	-0.12	0.117389	0.0432217	-0.0682999	2.76886	18			Sim 79	-0.12	0.147619	0.119525	-0.0471594	3.82256	18			Sim 79	0	0.139855	0.100749	0.0187456	-0.900937	21			Sim 79	-0.06	0.17315	0.076033	-0.021196	-0.961044	21
Sim 80	-0.24	0.0225832	0.0399609	-0.119705	-1.53758	13			Sim 80	0.31	0.0417505	0.0946606	0.175175	-2.05035	13			Sim 80	0.42	0.296793	0.373447	0.376436	0.816553	14			Sim 80	0.43	0.338739	0.356994	0.390143	0.770787	14
Sim 81	0.32	0.0968874	0.126724	0.172008	1.13126	18			Sim 81	0.25	0.0950132	0.101424	0.146582	1.47714	18			Sim 81	-0.06	0.0984169	0.0115679	-0.0365362	0.437876	15			Sim 81	0.03	0.0779574	-0.0458154	-0.0547107	1.76973	15
Sim 82	-0.15	0.108058	0.0738219	-0.0639117	0.23992	8			Sim 82	-0.46	0.116759	0.19997	0.265304	-0.372562	8			Sim 82	0.05	0.135409	0.0853997	0.0422914	0.486365	20			Sim 82	0.15	0.138355	0.0530798	0.0114709	0.265189	20
Sim 83	-0.11	-0.00128544	-0.0146756	-0.103051	-0.0912912	17			Sim 83	-0.28	-0.00868652	-0.0463432	-0.115664	-0.433547	17			Sim 83	0.005	0.0187407	0.00917832	-0.00485686	-0.0857304	13			Sim 83	0.25	-0.00531524	0.0479821	0.0694914	0.247551	13
Sim 84	-0.07	0.00418684	0.0322626	0.0340772	0.950228	14			Sim 84	-0.15	0.0320187	0.0189759	0.0646939	1.88555	14			Sim 84	-0.24	0.028011	-0.0498299	-0.171468	-1.36121	10			Sim 84	0.4	-0.0271357	-0.0607481	-0.229792	-2.10943	10
Sim 85	-0.21	-0.0475076	-0.0896696	-0.106272	1.51985	14			Sim 85	0.03	-0.0679538	-0.0666487	-0.0678109	1.66925	14			Sim 85	0.005	0.15518	0.154263	0.0262394	0.236367	11			Sim 85	0.25	0.129672	0.145276	0.13126	0.408139	11
Sim 86	0.5	0.111546	0.0706942	-0.0542265	0.0775074	15			Sim 86	-0.11	0.1099	0.0523774	-0.0939879	-0.147493	15			Sim 86	0.44	0.249528	0.331001	0.330093	-0.459898	8			Sim 86	0.24	0.282408	0.301098	0.335867	-0.155037	8
Sim 87	-0.09	0.0216203	-0.00270361	0.0019773	-0.626381	21			Sim 87	0.01	0.024223	0.0516904	0.0957855	-0.723977	21			Sim 87	0.005	0.256295	0.266662	0.311836	1.42862	12			Sim 87	0.05	0.213762	0.176798	0.119594	2.61096	12
Sim 88	-0.08	0.0269519	-0.0179142	-0.0258629	0.110548	11			Sim 88	0.18	0.0483519	0.0708694	0.0875334	-0.281717	11			Sim 88	-0.06	0.130045	0.133301	0.122197	0.0530341	14			Sim 88	-0.25	0.0961747	0.114163	0.0734132	-0.76416	14
Sim 89	-0.02	0.0578246	0.0332474	0.0148744	-0.336594	17			Sim 89	0.02	0.0619763	0.105043	0.120582	-0.384078	17			Sim 89	-0.08	0.0405987	-0.0395137	-0.106108	0.901234	19			Sim 89	-0.21	0.0433698	-0.109285	-0.126958	0.733175	19
Sim 90	-0.12	-0.0505824	-0.0922088	-0.0648031	-0.682769	14			Sim 90	-0.42	-0.0545017	-0.0805347	-0.0674605	-0.668366	14			Sim 90	-0.08	0.0661437	0.0192079	0.0456991	-0.719148	15			Sim 90	-0.21	0.0149647	0.00613831	-0.11736	-0.640625	15
Sim 91	-0.1	0.0969063	0.00112911	-0.095379	-2.17946	14			Sim 91	-0.08	0.117675	0.0664633	-0.0278312	-2.27918	14			Sim 91	-0.16	0.0782927	0.0149428	-0.139849	-0.390272	12			Sim 91	0.49	0.0659061	0.0594502	-0.204798	-0.638301	12
Sim 92	0.005	0.110356	0.11799	0.166199	-0.346633	18			Sim 92	-0.11	0.125168	0.0740917	-0.0106615	-0.651554	18			Sim 92	0.005	0.147558	0.156691	-0.0498276	0.392164	12			Sim 92	0.49	0.151239	0.0533642	-0.00297489	0.306342	12
Sim 93	-0.05	0.0725817	0.0203439	0.00668606	-0.0129518	10			Sim 93	0.11	0.094444	0.00459187	-0.00283771	-0.177945	10			Sim 93	0.08	0.0763592	0.0741826	0.057493	1.17821	17			Sim 93	0.12	0.0666713	0.0677881	0.0589762	1.72145	17
Sim 94	0.005	-0.00717048	-0.00757901	0.164301	0.188911	8			Sim 94	-0.27	-0.0423379	-0.102947	-0.148988	-0.0217315	8			Sim 94	0.07	0.111038	0.152566	0.1428	1.07727	14			Sim 94	0.11	0.115439	0.193245	0.179627	1.33597	14
Sim 95	-0.03	0.0558089	0.0272647	-0.0108133	0.960479	15			Sim 95	-0.21	0.0369531	-0.00698797	-0.0427597	0.792114	15			Sim 95	0.43	0.130177	0.212894	0.294316	-3.18344	10			Sim 95	-0.25	0.146977	0.285454	0.404824	-4.07808	10
Sim 96	-0.05	0.140001	0.149895	-0.0387018	-5.38999	9			Sim 96	-0.19	0.190783	0.189551	-0.0466212	-4.71949	9			Sim 96	-0.29	0.0889769	0.0946761	0.0653795	-2.34916	12			Sim 96	0.5	0.0654957	0.0820374	0.179365	-3.61154	12
Sim 97	0.37	-0.101819	-0.0892974	-0.113281	-0.225415	14			Sim 97	0.21	-0.164155	-0.0796488	0.094777	0.438812	14			Sim 97	0.005	0.198401	0.190039	0.236946	0.434382	19			Sim 97	0.005	0.197409	0.18903	0.216209	0.496152	19
Sim 98	-0.11	-0.0380131	-0.094992	-0.124531	-1.96845	14			Sim 98	-0.19	-0.0124719	-0.0429425	-0.0801993	-2.31679	14			Sim 98	-0.18	0.0299071	-0.00933955	-0.0939624	0.693	15			Sim 98	0.12	-0.0296539	0.0223763	-0.00117925	1.07889	15
Sim 99	0.005	-0.103641	-0.108002	0.00521593	0.71847	18			Sim 99	-0.48	-0.179244	-0.121721	0.0428846	1.37624	18			Sim 99	0.005	0.080486	0.0799827	0.0535574	-1.16153	15			Sim 99	0.07	0.0946824	0.155817	0.17553	-1.17046	15
Sim 100	-0.19	-0.091977	-0.0738461	-0.0733188	-2.92806	12			Sim 100	-0.15	-0.116448	-0.0900721	-0.0879843	-4.57457	12			Sim 100	0.5	0.245894	0.303289	-0.0527437	-2.37043	13			Sim 100	-0.11	0.232007	0.312546	0.484053	-2.31126	13
N=100K									N=100K									N=100K									N=100K
	MRMix	IVW	Median	Mode	Egger	Number of IVs				MRMix	IVW	Median	Mode	Egger	Number of IVs				MRMix	IVW	Median	Mode	Egger	Number of IVs				MRMix	IVW	Median	Mode	Egger	Number of IVs
Sim 1	-0.18	0.0226486	-0.0540627	-0.126525	-0.0836612	108			Sim 1	-0.14	0.00752367	0.0095368	-0.00442703	-0.102706	108			Sim 1	-0.09	0.164211	0.162034	0.0986423	0.491788	98			Sim 1	0.04	0.171882	0.176513	0.110942	0.432844	98
Sim 2	-0.18	0.0572513	0.00441467	-0.150305	0.588816	110			Sim 2	-0.13	0.0502346	0.0428206	0.0895015	0.634858	110			Sim 2	-0.19	0.168089	0.183	-0.11969	0.979269	107			Sim 2	0.005	0.150038	0.18718	0.173093	1.19996	107
Sim 3	-0.15	0.0628598	-0.0788059	-0.161111	0.166562	114			Sim 3	-0.15	0.0732308	-0.0229964	-0.129675	0.208649	114			Sim 3	-0.12	0.167781	0.146141	0.151441	0.112857	109			Sim 3	-0.09	0.191167	0.186034	0.00344587	0.144321	109
Sim 4	-0.13	0.0414728	-0.0222738	-0.136766	0.253632	118			Sim 4	-0.05	0.048194	0.0497321	0.143305	0.344629	118			Sim 4	-0.23	0.123031	0.0941568	0.116266	0.0223296	114			Sim 4	-0.07	0.115688	0.125211	0.11847	-0.044736	114
Sim 5	-0.18	0.033486	-0.0825463	-0.158698	-0.511575	99			Sim 5	-0.17	0.0255824	-0.0449502	-0.118546	-0.441765	99			Sim 5	-0.13	0.221177	0.240322	-0.122947	0.187277	106			Sim 5	-0.11	0.23614	0.250873	0.327182	0.0325145	106
Sim 6	-0.21	0.00994313	-0.0350663	-0.162484	0.177906	94			Sim 6	0.23	-0.00231501	0.00828263	0.205582	0.189884	94			Sim 6	0.005	0.161159	0.122819	0.108694	-0.805133	88			Sim 6	0.005	0.160357	0.180212	0.227287	-1.16411	88
Sim 7	-0.15	0.0902805	-0.0225597	-0.1323	0.103223	105			Sim 7	-0.12	0.107055	0.0175304	-0.152568	0.0893704	105			Sim 7	-0.05	0.135152	0.10903	0.0889149	-0.479975	92			Sim 7	-0.07	0.142991	0.102699	-0.00927484	-0.547557	92
Sim 8	-0.17	0.027448	-0.0657482	-0.158241	0.539802	86			Sim 8	-0.18	0.0371491	-0.000304199	-0.164883	0.408394	86			Sim 8	-0.14	0.108972	0.10631	-0.0682212	0.0749668	98			Sim 8	-0.09	0.10862	0.0967519	-0.0884681	0.168707	98
Sim 9	-0.12	0.0669753	-0.0410065	-0.110504	0.2444	119			Sim 9	-0.1	0.0831091	0.0268021	-0.0759336	0.294567	119			Sim 9	-0.23	0.142696	0.154641	-0.0483334	0.0940003	107			Sim 9	0.005	0.140147	0.152668	0.0918959	0.1377	107
Sim 10	-0.17	0.0387629	-0.0114198	-0.156359	-0.101817	102			Sim 10	-0.18	0.043782	0.0115356	-0.120594	-0.208692	102			Sim 10	-0.01	0.103264	0.0973779	0.0841832	0.328298	105			Sim 10	0.02	0.102474	0.0590526	-0.000239304	0.406943	105
Sim 11	-0.21	0.0717922	-0.0192744	-0.175091	0.191611	95			Sim 11	-0.26	0.0578359	0.00516321	-0.166831	0.123004	95			Sim 11	0.18	0.172122	0.170878	0.265376	0.32862	114			Sim 11	0.1	0.181142	0.221429	0.271577	0.281317	114
Sim 12	-0.13	0.0418905	-0.0328802	-0.161282	-0.53997	110			Sim 12	-0.12	0.0472329	-0.0160725	-0.176548	-0.547499	110			Sim 12	-0.13	0.0814804	0.0330005	-0.0664776	0.149939	126			Sim 12	-0.15	0.0839726	0.0807805	0.0819471	0.165807	126
Sim 13	-0.19	0.021171	-0.0902252	-0.169199	-0.261337	87			Sim 13	-0.24	-0.0038536	-0.0532754	-0.201866	-0.310962	87			Sim 13	-0.14	0.106245	0.0358749	-0.0450957	0.39476	100			Sim 13	0.005	0.118902	0.130507	0.0864071	0.545737	100
Sim 14	-0.16	0.0477194	-0.0212344	-0.094042	0.375618	121			Sim 14	-0.21	0.0490634	0.0195275	-0.0230931	0.462524	121			Sim 14	-0.22	0.154376	0.154491	0.202314	0.133822	117			Sim 14	0.005	0.13153	0.140768	0.143116	0.0988546	117
Sim 15	-0.14	0.0808935	-0.0193787	-0.139247	0.2449	117			Sim 15	-0.11	0.0864657	0.0497092	-0.112934	0.175274	117			Sim 15	-0.16	0.146788	0.146266	-0.0888762	-0.286262	108			Sim 15	0.005	0.149012	0.167914	0.141316	-0.252842	108
Sim 16	-0.12	-0.0166071	-0.021721	0.00857937	0.10694	98			Sim 16	-0.11	-0.0172251	-0.0440372	-0.0720581	0.0604084	98			Sim 16	-0.03	0.139128	0.0809507	0.0154947	-0.202846	98			Sim 16	0.07	0.153811	0.152635	0.0666413	-0.269972	98
Sim 17	-0.12	0.0761622	-0.0207325	-0.081361	0.166607	97			Sim 17	-0.12	0.0703588	0.00758393	-0.0345235	0.228698	97			Sim 17	-0.11	0.158008	0.167834	0.130973	0.403717	114			Sim 17	0.005	0.156947	0.15317	0.108564	0.288228	114
Sim 18	-0.22	0.0726655	0.0273225	-0.196868	0.330502	114			Sim 18	-0.21	0.0666283	-0.0349944	-0.151302	0.218056	114			Sim 18	-0.13	0.116466	0.0850109	-0.0589138	0.31397	106			Sim 18	-0.06	0.0829226	0.0226339	-0.0955907	0.292453	106
Sim 19	-0.1	0.0146458	-0.0773277	-0.12628	0.0199882	100			Sim 19	-0.08	0.0172079	-0.0290126	-0.0578506	0.0876461	100			Sim 19	-0.11	0.1092	0.0461098	-0.0404325	0.124087	100			Sim 19	0.07	0.101078	0.091416	0.0611475	0.0424856	100
Sim 20	-0.14	0.0377011	-0.0155212	-0.0963656	0.281352	113			Sim 20	-0.08	0.0399651	0.0126932	-0.0637465	0.281298	113			Sim 20	-0.01	0.175549	0.117082	0.0574653	0.757417	111			Sim 20	0.02	0.185408	0.183822	0.171803	0.914899	111
Sim 21	-0.19	0.0393189	-0.0608438	-0.168127	0.32319	111			Sim 21	-0.19	0.0460216	0.00624586	-0.151784	0.430248	111			Sim 21	-0.11	0.132679	0.0616107	-0.0906146	0.0202371	115			Sim 21	-0.14	0.129688	0.0670458	-0.105606	-0.031536	115
Sim 22	-0.13	0.0639178	-0.00284339	-0.114458	0.189564	114			Sim 22	-0.07	0.0693528	0.0323239	0.0292793	0.079327	114			Sim 22	-0.16	0.131705	0.122271	-0.0617429	0.369241	97			Sim 22	0.005	0.125973	0.188922	0.280877	0.407933	97
Sim 23	-0.16	-0.01037	-0.105486	-0.152296	-0.507004	89			Sim 23	-0.16	-0.00293371	-0.1137	-0.15815	-0.57005	89			Sim 23	-0.06	0.10188	0.0716459	-0.0532564	-0.299127	85			Sim 23	0.01	0.103248	0.103313	0.267839	-0.275017	85
Sim 24	-0.12	0.0728601	-0.0156546	-0.122241	-0.0451618	122			Sim 24	-0.07	0.0692625	0.0212088	-0.12301	-0.00559084	122			Sim 24	-0.06	0.185854	0.103368	-0.0299505	0.425658	108			Sim 24	-0.06	0.18938	0.0964127	-0.0119644	0.450411	108
Sim 25	-0.19	0.0748925	-0.0248198	-0.186824	0.0335515	92			Sim 25	-0.22	0.0662918	-0.0167703	-0.164384	0.0640438	92			Sim 25	-0.16	0.0848911	0.00506027	-0.0757834	0.163134	76			Sim 25	-0.17	0.0683754	0.0526365	0.043913	0.154892	76
Sim 26	-0.15	0.0322149	-0.0820933	-0.16117	0.0574061	103			Sim 26	-0.17	0.0197409	-0.0518851	-0.102733	0.179899	103			Sim 26	-0.14	0.178781	0.138831	-0.123518	0.0575507	105			Sim 26	-0.1	0.188743	0.130106	-0.122084	0.196825	105
Sim 27	-0.11	0.0545005	-0.0472398	-0.10356	0.141862	103			Sim 27	-0.12	0.0463534	0.00611888	-0.0876565	0.170813	103			Sim 27	-0.18	0.114243	0.125379	0.17842	0.0958458	99			Sim 27	0.33	0.112882	0.128939	0.188235	0.0803709	99
Sim 28	-0.2	0.115889	0.0817849	-0.174577	-0.337645	102			Sim 28	0.005	0.12755	0.159342	0.228481	-0.25414	102			Sim 28	0.37	0.21445	0.227719	0.333079	-0.0145057	111			Sim 28	0.14	0.231796	0.236313	0.287253	-0.0695353	111
Sim 29	-0.15	0.0205897	-0.0695881	-0.19194	0.0394823	119			Sim 29	-0.11	0.0115546	-0.0471706	-0.149101	-0.00325409	119			Sim 29	-0.15	0.0673011	0.00950563	-0.110732	-0.2044	108			Sim 29	0.005	0.0724985	0.043148	-0.0804486	-0.230349	108
Sim 30	-0.16	0.035322	-0.0421259	-0.120303	0.660937	110			Sim 30	-0.12	0.0401595	0.0147964	0.00371751	1.01404	110			Sim 30	0.03	0.173926	0.174402	0.184878	0.327613	102			Sim 30	-0.02	0.185373	0.15739	0.1411	0.438098	102
Sim 31	-0.14	0.0798514	-0.0359728	-0.131052	0.165637	121			Sim 31	-0.12	0.0854646	-0.0125951	-0.0623901	0.108469	121			Sim 31	-0.09	0.177679	0.157553	0.178203	0.250196	117			Sim 31	0.005	0.187587	0.211052	0.332959	0.141867	117
Sim 32	-0.13	0.0816315	0.00740802	-0.127662	0.435753	93			Sim 32	-0.12	0.0796728	0.00323307	-0.0898943	0.453961	93			Sim 32	-0.04	0.142116	0.108996	0.0170479	0.0354834	115			Sim 32	-0.05	0.126032	0.104001	0.110455	-0.0198616	115
Sim 33	-0.14	0.085547	0.0100245	-0.121515	0.512386	125			Sim 33	-0.13	0.0894058	0.0538707	-0.00208801	0.557655	125			Sim 33	-0.04	0.147104	0.123001	0.0644908	0.149897	129			Sim 33	-0.01	0.164719	0.194483	0.261499	0.179435	129
Sim 34	-0.12	0.0195837	-0.0406065	-0.0823909	-0.14255	133			Sim 34	-0.1	0.0259744	0.00856462	0.0231994	-0.177121	133			Sim 34	-0.04	0.139887	0.0732708	-0.00621199	0.162101	103			Sim 34	0.03	0.154084	0.103256	0.0634871	0.294566	103
Sim 35	-0.14	0.0853571	-0.0017644	-0.0955849	0.75763	118			Sim 35	-0.13	0.0828886	0.0506626	-0.0120282	0.928806	118			Sim 35	-0.09	0.152755	0.0731615	-0.0289973	0.382101	104			Sim 35	-0.07	0.147918	0.115275	0.110247	0.476141	104
Sim 36	-0.16	-0.00782095	-0.0773577	-0.149837	-0.238197	91			Sim 36	-0.19	-0.0209673	-0.0842051	-0.13955	-0.295494	91			Sim 36	-0.22	0.0911913	0.0810108	-0.0781162	-0.40196	91			Sim 36	0.31	0.0886987	0.0538279	0.0173773	-0.424356	91
Sim 37	-0.11	0.0698586	-0.0280199	-0.126948	-0.127689	110			Sim 37	-0.07	0.058802	-0.010245	-0.0424863	-0.206504	110			Sim 37	-0.1	0.120718	0.0384761	-0.0933193	0.267862	87			Sim 37	-0.09	0.120163	0.0549186	-0.0486166	0.199527	87
Sim 38	-0.13	0.0703188	-0.0556211	-0.101836	-0.117791	108			Sim 38	-0.12	0.0693345	-0.0331787	-0.0918489	-0.23036	108			Sim 38	-0.16	0.144934	0.139899	-0.0874286	0.169807	110			Sim 38	-0.05	0.146644	0.124249	0.00873811	0.15998	110
Sim 39	-0.11	0.0422006	-0.0275654	-0.121411	0.010193	100			Sim 39	-0.07	0.0741868	0.0332555	-0.156875	0.192833	100			Sim 39	-0.09	0.12486	0.0687623	-0.0481686	-0.605652	99			Sim 39	0	0.122977	0.0928032	0.0100471	-0.720705	99
Sim 40	-0.12	0.0673448	0.0175158	-0.0782155	0.386873	107			Sim 40	-0.12	0.0692535	0.0673077	0.0447813	0.377584	107			Sim 40	-0.04	0.171981	0.0965546	-0.0133265	0.156536	94			Sim 40	-0.01	0.171264	0.124914	0.0417559	0.151019	94
Sim 41	-0.17	0.0502878	-0.0398877	-0.147841	0.245618	106			Sim 41	-0.18	0.0301067	-0.0583985	-0.126539	0.410303	106			Sim 41	-0.07	0.0886282	0.00797227	-0.079217	0.210714	105			Sim 41	-0.04	0.082051	0.0244183	-0.0752925	0.171752	105
Sim 42	-0.18	-0.0190589	-0.10036	-0.120851	-0.209668	91			Sim 42	-0.14	-0.046874	-0.0731875	-0.0807334	-0.211977	91			Sim 42	-0.11	0.193829	0.169216	0.0874657	0.312272	116			Sim 42	0.005	0.18335	0.151579	0.147108	0.2362	116
Sim 43	-0.19	0.0193666	-0.0261512	-0.111597	0.416838	108			Sim 43	-0.11	0.0190186	0.0407699	0.11719	0.446643	108			Sim 43	-0.16	0.11308	0.0552945	-0.0747345	0.234803	113			Sim 43	-0.16	0.0967021	0.085925	0.0161342	0.314738	113
Sim 44	-0.17	-0.0204184	-0.110065	-0.172204	-0.0244422	107			Sim 44	-0.18	-0.0323478	-0.0872486	-0.169324	-0.0131184	107			Sim 44	-0.17	0.126097	0.0812469	-0.0697917	0.180337	120			Sim 44	0.23	0.131788	0.205005	0.242487	0.239313	120
Sim 45	-0.16	0.0853421	-0.0319096	-0.119676	-0.136111	93			Sim 45	-0.15	0.087177	0.0294768	-0.127558	-0.0589496	93			Sim 45	-0.18	0.179011	0.135533	0.133262	0.142811	95			Sim 45	0.005	0.175625	0.163431	0.122159	0.0782936	95
Sim 46	-0.14	0.0620588	0.0433668	-0.0356396	0.252866	111			Sim 46	0.005	0.0684721	0.0361302	0.0319376	0.157416	111			Sim 46	-0.06	0.222748	0.165411	-0.0265669	0.635063	101			Sim 46	0.05	0.234375	0.193247	0.180749	0.825001	101
Sim 47	-0.15	0.0922985	-0.0202997	-0.174813	-0.0996684	101			Sim 47	-0.16	0.0935386	0.00650779	-0.170598	-0.219692	101			Sim 47	-0.01	0.172154	0.104229	-0.00143387	-0.300588	95			Sim 47	-0.01	0.173248	0.134308	0.00574284	-0.323774	95
Sim 48	-0.16	0.0539778	-0.0055284	-0.0635604	0.208337	101			Sim 48	0.005	0.0586721	0.0546891	0.0507811	0.281978	101			Sim 48	-0.2	0.20352	0.201195	0.252716	0.682494	106			Sim 48	0.12	0.219792	0.197814	0.22441	0.634214	106
Sim 49	-0.15	0.00924194	-0.0860116	-0.164144	0.442761	97			Sim 49	-0.14	-0.0144567	-0.0589936	-0.0959279	0.545946	97			Sim 49	-0.04	0.135984	0.098013	0.0217732	0.12768	101			Sim 49	0.005	0.156549	0.127787	0.0959869	0.132687	101
Sim 50	-0.1	0.0298031	-0.0447907	-0.096323	-0.0308532	116			Sim 50	-0.04	0.0279155	-0.0215924	-0.0638868	-0.0993539	116			Sim 50	-0.15	0.151181	0.09869	-0.0623218	-0.486439	104			Sim 50	-0.08	0.161565	0.15209	0.0931998	-0.409419	104
Sim 51	-0.09	0.0550676	-0.0110196	-0.118738	0.217036	112			Sim 51	-0.04	0.0671422	0.0246899	-0.0552424	0.212476	112			Sim 51	-0.11	0.1726	0.164409	0.128342	0.0162018	85			Sim 51	0.005	0.182003	0.221372	0.227686	-0.0795258	85
Sim 52	-0.15	0.0316858	-0.0258168	-0.0946759	0.135814	91			Sim 52	-0.22	0.0247843	-0.0186956	-0.0961116	0.136542	91			Sim 52	0.01	0.204121	0.185469	0.0491716	0.251694	107			Sim 52	0.07	0.210242	0.193326	0.131134	0.271324	107
Sim 53	-0.18	-0.0100905	-0.0991873	-0.191726	-0.42699	97			Sim 53	-0.24	-0.0178324	-0.0950656	-0.194521	-0.400187	97			Sim 53	-0.07	0.162221	0.132049	-0.0208827	0.0526661	106			Sim 53	0.11	0.17886	0.179707	0.158448	0.0557748	106
Sim 54	-0.15	0.042929	-0.013697	-0.0645451	-0.107214	101			Sim 54	0.005	0.0262496	0.0159891	0.0295943	0.0252265	101			Sim 54	-0.18	0.105215	0.0859995	0.0726304	0.000800771	94			Sim 54	0.005	0.100726	0.121977	0.207107	-0.0800314	94
Sim 55	-0.16	-0.0178381	-0.0935682	-0.162361	-0.202034	109			Sim 55	-0.13	-0.0332382	-0.119754	-0.238939	-0.335453	109			Sim 55	-0.18	0.0478873	0.0156536	-0.185765	0.0204057	104			Sim 55	-0.25	0.0246164	-0.0109427	-0.209862	0.0705605	104
Sim 56	-0.12	0.0402381	0.006022	-0.176837	-0.214589	105			Sim 56	-0.14	0.0378898	0.0134526	-0.212572	-0.0331153	105			Sim 56	-0.04	0.139891	0.115844	0.1072	-0.407237	103			Sim 56	0.005	0.152985	0.143123	0.16982	-0.486316	103
Sim 57	-0.08	0.133214	0.0314474	-0.0851718	0.153138	107			Sim 57	-0.03	0.160683	0.101213	-0.0721853	0.0995326	107			Sim 57	-0.09	0.204228	0.151861	-0.0517282	0.634961	104			Sim 57	0	0.207201	0.159157	-0.070221	0.643688	104
Sim 58	-0.16	0.11247	0.0175555	-0.123928	0.0154385	93			Sim 58	-0.14	0.111111	0.0601442	-0.0814146	0.0548037	93			Sim 58	-0.11	0.170657	0.160819	0.176056	0.899202	97			Sim 58	0.02	0.165771	0.147638	0.124169	1.05121	97
Sim 59	-0.06	0.076877	0.0303577	-0.0320957	-0.256223	92			Sim 59	0.05	0.102291	0.106974	0.0751374	-0.231679	92			Sim 59	-0.07	0.168224	0.0753792	-0.0024438	0.427268	90			Sim 59	-0.08	0.167035	0.128865	0.00242039	0.577839	90
Sim 60	-0.17	0.0445271	-0.0282393	-0.161463	0.705141	108			Sim 60	-0.18	0.0446228	-0.0141334	-0.185574	0.573758	108			Sim 60	-0.12	0.119776	0.100065	-0.0840267	0.0711422	80			Sim 60	-0.09	0.114257	0.098403	0.00904734	-0.0276836	80
Sim 61	-0.14	0.0580899	0.022194	-0.043294	0.302247	105			Sim 61	0.02	0.0668604	0.0594403	0.0760129	0.336731	105			Sim 61	-0.06	0.148128	0.100991	0.0968339	0.185741	104			Sim 61	-0.04	0.147473	0.131264	0.08013	0.179089	104
Sim 62	-0.15	0.0676774	-0.0132555	-0.184206	-0.110215	115			Sim 62	-0.17	0.0470756	-0.0284119	-0.24873	-0.177797	115			Sim 62	-0.14	0.144493	0.122718	-0.114858	0.0255527	111			Sim 62	-0.11	0.147065	0.152947	0.209536	-0.00252897	111
Sim 63	-0.16	0.0482216	-0.0506927	-0.150793	0.501107	92			Sim 63	-0.16	0.024891	-0.0126707	-0.0700655	0.5941	92			Sim 63	-0.07	0.101857	0.0682127	-0.042444	-0.0357436	103			Sim 63	0	0.0840821	0.0400792	-0.00454118	0.080197	103
Sim 64	-0.09	0.113026	0.0557486	-0.0131594	0.087501	85			Sim 64	-0.04	0.142983	0.11869	0.140267	0.18637	85			Sim 64	-0.11	0.151146	0.11503	0.0707827	0.0759328	98			Sim 64	-0.14	0.14762	0.06773	-0.0257719	0.0903074	98
Sim 65	-0.22	0.0408555	-0.0144438	-0.200044	0.0296281	109			Sim 65	-0.31	0.0324299	0.0298826	-0.265865	-0.0456226	109			Sim 65	-0.16	0.126642	0.110351	-0.0149995	0.0768309	113			Sim 65	-0.23	0.110799	0.0620944	-0.0193551	-0.0507601	113
Sim 66	-0.1	0.113022	0.0240113	-0.0722533	-0.0980799	124			Sim 66	-0.06	0.130079	0.0851963	-0.0225442	0.0571048	124			Sim 66	-0.07	0.0945124	0.0643858	0.0185662	-0.158193	115			Sim 66	0.005	0.0878457	0.0212165	0.00307988	-0.298297	115
Sim 67	-0.13	0.0877133	0.00909631	-0.129984	-0.15522	104			Sim 67	0	0.10696	0.12039	-0.102139	-0.331608	104			Sim 67	-0.07	0.135785	0.107354	0.0492698	-0.0569566	113			Sim 67	-0.09	0.145709	0.0813079	0.0263785	-0.0780491	113
Sim 68	-0.16	0.0759977	-0.045351	-0.156083	0.491954	97			Sim 68	-0.14	0.0799529	0.000423213	-0.172402	0.55836	97			Sim 68	0.34	0.136876	0.145785	0.209627	0.159256	108			Sim 68	0.31	0.129487	0.157959	0.248155	0.190233	108
Sim 69	-0.17	0.0128935	-0.0302073	-0.14634	0.235294	100			Sim 69	0.005	0.00917791	-0.00837544	0.0459747	0.111619	100			Sim 69	-0.07	0.176265	0.0964457	-0.0358212	-0.0500881	110			Sim 69	-0.03	0.197062	0.116781	0.0556282	0.0298256	110
Sim 70	-0.18	0.0110718	-0.0860209	-0.137188	-0.175306	85			Sim 70	-0.16	-0.0138587	-0.0450897	-0.10183	-0.201015	85			Sim 70	-0.09	0.124675	0.126043	-0.0456416	0.591917	103			Sim 70	0.16	0.121668	0.148381	0.132788	0.534578	103
Sim 71	-0.1	0.0581661	0.0145688	-0.10448	0.172942	97			Sim 71	-0.1	0.0600821	0.0418779	-0.141425	0.260878	97			Sim 71	-0.1	0.200678	0.184024	0.0515579	0.75075	112			Sim 71	-0.03	0.193401	0.19443	0.171985	0.777717	112
Sim 72	-0.15	0.0875911	-0.0327447	-0.135878	0.167349	120			Sim 72	-0.09	0.0945469	0.0260857	-0.0972691	0.130098	120			Sim 72	-0.07	0.117869	0.0771375	0.0372275	0.253438	92			Sim 72	0.07	0.135706	0.137575	0.120774	0.403001	92
Sim 73	-0.08	0.0708609	0.0219688	-0.0786823	-0.112224	114			Sim 73	-0.03	0.0800611	0.0485423	0.0286045	-0.220416	114			Sim 73	0.48	0.186863	0.207452	0.346137	0.191924	107			Sim 73	0.5	0.18567	0.238828	0.423176	0.176609	107
Sim 74	-0.14	0.0655357	-0.0228125	-0.117456	-0.112435	99			Sim 74	-0.14	0.0633678	0.00442735	-0.0732498	-0.195878	99			Sim 74	0.005	0.159751	0.151272	-0.00273501	-0.134352	96			Sim 74	0.005	0.158078	0.155008	0.0584362	-0.153483	96
Sim 75	-0.11	0.0982847	0.0190522	-0.0806653	0.0163971	90			Sim 75	-0.03	0.113146	0.0558637	-0.0258451	-0.0485413	90			Sim 75	-0.02	0.149327	0.124422	0.0340682	0.361258	100			Sim 75	0.05	0.162143	0.124732	0.0727301	0.486177	100
Sim 76	-0.15	-0.00708473	-0.10318	-0.156369	-0.194688	91			Sim 76	-0.16	-0.00785296	-0.0757234	-0.127341	-0.257029	91			Sim 76	-0.15	0.0760426	-0.0050828	-0.0987739	0.0307803	97			Sim 76	-0.16	0.048979	0.00562383	-0.0931024	0.0735621	97
Sim 77	-0.16	0.0259699	-0.0463613	-0.144445	-0.225117	106			Sim 77	-0.19	0.0176508	-0.0371522	-0.0845497	-0.354816	106			Sim 77	-0.09	0.12255	0.0327435	-0.0129386	-0.0324642	92			Sim 77	-0.12	0.115653	0.0373498	0.0131228	-0.0278148	92
Sim 78	-0.15	0.0209403	-0.0500431	-0.126716	-0.166669	113			Sim 78	-0.16	0.0290524	-0.00642727	-0.033312	-0.168228	113			Sim 78	-0.08	0.142351	0.0647471	-0.0195621	0.141386	102			Sim 78	-0.01	0.148481	0.0936263	-0.0168625	0.200999	102
Sim 79	-0.16	0.0643831	-0.0202433	-0.153423	0.804447	114			Sim 79	-0.19	0.0546788	-0.00948325	-0.120426	1.03655	114			Sim 79	-0.14	0.168751	0.125504	-0.0651976	0.378488	128			Sim 79	-0.14	0.174794	0.103671	-1.34414e-05	0.527398	128
Sim 80	-0.13	0.061994	0.006673	-0.126313	-0.211635	113			Sim 80	-0.11	0.080751	0.0701929	-0.056618	-0.149958	113			Sim 80	-0.23	0.160974	0.155399	-0.147132	0.521609	119			Sim 80	0.005	0.16073	0.177968	0.195047	0.605969	119
Sim 81	-0.17	0.0738913	0.034741	-0.100561	0.231736	95			Sim 81	0.005	0.0713989	0.124855	0.150944	0.243269	95			Sim 81	-0.05	0.124866	0.0596745	-0.0495221	-0.0891374	110			Sim 81	0	0.117395	0.0324564	-0.0378797	-0.197508	110
Sim 82	-0.17	0.0796541	0.0106408	-0.0978465	0.0748604	95			Sim 82	-0.25	0.0816305	0.0615275	-0.221975	0.00682578	95			Sim 82	-0.11	0.125044	0.101186	0.0767156	0.175461	87			Sim 82	-0.03	0.126531	0.0947322	0.0730824	0.12378	87
Sim 83	-0.13	0.00668161	-0.0705962	-0.170958	-0.0487089	97			Sim 83	-0.15	-0.0114527	-0.0841048	-0.149361	-0.0494264	97			Sim 83	-0.1	0.17996	0.151159	-0.0333122	0.341463	106			Sim 83	-0.04	0.191673	0.175995	0.122117	0.42095	106
Sim 84	-0.12	0.0219256	-0.0608716	-0.157916	-0.135659	103			Sim 84	-0.11	0.0328433	-0.0176874	-0.0644847	-0.0915987	103			Sim 84	-0.07	0.160947	0.161236	0.14938	-0.124963	107			Sim 84	-0.01	0.159765	0.135219	0.118678	-0.191037	107
Sim 85	-0.15	0.0399882	-0.0642378	-0.132157	-0.172829	117			Sim 85	-0.11	0.0335569	-0.0260513	-0.0990362	-0.179082	117			Sim 85	0.5	0.197158	0.200628	-0.0293175	-0.24317	106			Sim 85	0.4	0.199954	0.194761	0.0838658	-0.406853	106
Sim 86	-0.13	0.0563857	0.0102622	-0.121431	0.210126	116			Sim 86	-0.12	0.0535555	0.00648126	-0.0807249	0.164225	116			Sim 86	-0.04	0.135162	0.0938749	-0.0542716	0.740443	94			Sim 86	0.08	0.146238	0.104716	-0.0375313	0.815199	94
Sim 87	-0.12	0.0282582	-0.0348662	-0.0630227	0.0139685	99			Sim 87	-0.11	0.0240844	0.00787048	0.0419904	-0.0411695	99			Sim 87	-0.11	0.166492	0.0852698	-0.0714721	0.442303	100			Sim 87	-0.11	0.161088	0.0662805	-0.02526	0.39033	100
Sim 88	-0.2	0.0633247	-0.0132782	-0.0905226	0.15832	89			Sim 88	-0.2	0.0620994	0.0171278	-0.0251416	0.223718	89			Sim 88	-0.06	0.121539	0.0513654	-0.0644958	0.329507	110			Sim 88	0.01	0.116359	0.0694325	-0.106192	0.198394	110
Sim 89	-0.16	0.0141563	-0.0453728	-0.0794449	0.207891	99			Sim 89	0.005	0.0183334	0.0236751	0.0487897	0.242242	99			Sim 89	-0.09	0.155814	0.108841	-0.081379	-0.193427	108			Sim 89	0.005	0.173857	0.175912	-0.0600852	-0.270214	108
Sim 90	-0.18	0.0651556	-0.0370549	-0.146438	-0.516085	105			Sim 90	-0.23	0.0708255	-0.0298335	-0.131216	-0.581841	105			Sim 90	-0.09	0.137239	0.102914	-0.0221122	0.480934	104			Sim 90	-0.07	0.119693	0.0715932	-0.0292635	0.465496	104
Sim 91	-0.14	0.0280889	-0.0525011	-0.0998292	0.0783745	119			Sim 91	-0.12	0.0246825	0.0124857	-0.0109664	0.180461	119			Sim 91	-0.22	0.100914	0.0506682	-0.132143	-0.0389599	88			Sim 91	-0.24	0.0819088	0.0293033	-0.0582168	-0.00469375	88
Sim 92	-0.19	0.0593192	-0.0147009	-0.134306	0.219014	93			Sim 92	-0.24	0.0517053	0.0215165	-0.0632797	0.209933	93			Sim 92	-0.08	0.200415	0.198239	0.224945	-0.144715	100			Sim 92	0.005	0.201817	0.211162	0.313657	-0.19021	100
Sim 93	-0.16	0.0071191	-0.0731993	-0.179334	-0.113432	95			Sim 93	-0.14	0.00422917	-0.0324615	-0.185014	-0.182479	95			Sim 93	-0.1	0.100397	0.0380107	-0.0489414	0.12618	103			Sim 93	-0.06	0.0736566	0.0411598	0.0722065	0.139829	103
Sim 94	-0.12	0.000177333	-0.0703187	-0.123596	-0.32251	103			Sim 94	-0.07	-0.0195782	-0.0594816	-0.0638123	-0.367762	103			Sim 94	0.16	0.176195	0.173545	0.208726	0.0329626	84			Sim 94	0.1	0.155893	0.175842	0.204146	0.141909	84
Sim 95	-0.09	0.0556481	-0.024526	-0.0971311	0.0545207	108			Sim 95	-0.05	0.0586479	0.0354615	-0.0206371	0.0152189	108			Sim 95	-0.15	0.141608	0.138104	0.147375	0.00399816	109			Sim 95	0.005	0.134077	0.173973	0.292423	-0.079845	109
Sim 96	-0.11	0.0509524	-0.0360302	-0.0742954	0.0676469	119			Sim 96	-0.09	0.0564464	-0.0106601	-0.0591935	0.0862053	119			Sim 96	-0.23	0.149854	0.164367	-0.165034	0.0570344	107			Sim 96	0.005	0.150647	0.130547	-0.0378247	0.145206	107
Sim 97	-0.2	0.0182083	-0.0151239	-0.0725541	-0.219206	104			Sim 97	0.23	-0.0012213	0.019364	0.102232	-0.284039	104			Sim 97	-0.08	0.181216	0.167609	-0.0153445	0.0325108	109			Sim 97	0.005	0.179125	0.158326	0.100852	-0.0456705	109
Sim 98	-0.11	0.0553532	-0.0435969	-0.123409	-0.2348	107			Sim 98	-0.05	0.0732144	0.0120045	-0.0391405	-0.124556	107			Sim 98	-0.14	0.140851	0.124304	0.0132813	0.14318	91			Sim 98	-0.11	0.145788	0.139813	0.219759	-0.0553783	91
Sim 99	-0.19	-0.0048887	-0.081757	-0.163704	-0.466304	115			Sim 99	-0.23	-0.0278143	-0.0764256	-0.0949149	-0.581645	115			Sim 99	-0.15	0.149044	0.117128	-0.0446989	-0.169462	131			Sim 99	0.005	0.161887	0.137769	0.124077	-0.192724	131
Sim 100	-0.16	0.0233142	-0.0964893	-0.129747	-0.148175	103			Sim 100	-0.12	0.0156966	-0.0632245	-0.0977234	-0.143363	103			Sim 100	-0.13	0.176477	0.145005	-0.0788651	0.434728	105			Sim 100	-0.06	0.195377	0.14809	-0.0167377	0.471252	105
N=200K									N=200K									N=200K									N=200K
	MRMix	IVW	Median	Mode	Egger	Number of IVs				MRMix	IVW	Median	Mode	Egger	Number of IVs				MRMix	IVW	Median	Mode	Egger	Number of IVs				MRMix	IVW	Median	Mode	Egger	Number of IVs
Sim 1	-0.16	0.0427727	-0.0797868	-0.181774	0.0163886	388			Sim 1	-0.14	0.0361782	-0.0315998	-0.0632347	0.0115873	388			Sim 1	-0.14	0.181973	0.141607	-0.108985	0.155778	429			Sim 1	-0.07	0.188753	0.139877	-0.0245597	0.156841	429
Sim 2	-0.17	0.0620015	-0.0337435	-0.166248	0.182404	379			Sim 2	-0.13	0.0559776	0.00251645	-0.142418	0.16331	379			Sim 2	-0.12	0.187016	0.130302	-0.0945094	0.329069	405			Sim 2	-0.09	0.182373	0.165183	0.203455	0.325531	405
Sim 3	-0.16	0.0496243	-0.0713448	-0.161854	0.0934031	398			Sim 3	-0.13	0.0534479	-0.035341	-0.155461	0.12266	398			Sim 3	-0.14	0.161988	0.119093	-0.109557	0.17466	420			Sim 3	-0.08	0.171427	0.152015	-0.0390541	0.21873	420
Sim 4	-0.18	0.0512413	-0.0665262	-0.153713	-0.0347331	415			Sim 4	-0.14	0.0533175	-0.0300483	-0.11652	-0.0172086	415			Sim 4	-0.16	0.1626	0.111048	-0.124619	0.0247441	436			Sim 4	-0.11	0.16467	0.102999	0.0139484	-0.00974424	436
Sim 5	-0.18	0.0526672	-0.073106	-0.171966	0.0411666	391			Sim 5	-0.16	0.047451	-0.0270852	-0.133863	0.0546903	391			Sim 5	-0.14	0.187753	0.174017	-0.105885	0.36305	417			Sim 5	-0.04	0.187234	0.184722	0.195031	0.376949	417
Sim 6	-0.17	0.0230102	-0.0743223	-0.158316	0.00825287	404			Sim 6	-0.15	0.0196508	-0.0423458	-0.119863	-0.0161897	404			Sim 6	-0.17	0.160648	0.108179	-0.0599609	0.13248	395			Sim 6	-0.18	0.158767	0.123125	0.0506974	0.0929012	395
Sim 7	-0.16	0.0537314	-0.0522458	-0.142833	0.297601	396			Sim 7	-0.16	0.058915	-0.0253087	-0.14369	0.363952	396			Sim 7	-0.11	0.133764	0.0608775	-0.0294027	0.132669	397			Sim 7	-0.04	0.132898	0.100043	0.123773	0.157565	397
Sim 8	-0.17	0.0159848	-0.093018	-0.190684	0.185125	383			Sim 8	-0.18	0.0182954	-0.0578146	-0.185512	0.234987	383			Sim 8	-0.17	0.110057	0.0709012	-0.109886	0.168152	378			Sim 8	-0.16	0.104405	0.074533	-0.0683326	0.185795	378
Sim 9	-0.17	0.057363	-0.0749608	-0.164376	0.0569964	450			Sim 9	-0.16	0.0596977	-0.0362536	-0.149861	0.092559	450			Sim 9	-0.16	0.179416	0.157805	-0.120433	0.204365	434			Sim 9	-0.06	0.176528	0.162053	0.149126	0.209482	434
Sim 10	-0.15	0.0322723	-0.0563236	-0.188184	0.0718405	401			Sim 10	-0.14	0.0357807	-0.0186897	-0.131744	0.0823884	401			Sim 10	-0.11	0.16515	0.100171	-0.0685658	-0.0378427	383			Sim 10	-0.03	0.169538	0.137268	0.0428675	-0.0307632	383
Sim 11	-0.18	0.0768927	-0.0701881	-0.183539	0.136881	376			Sim 11	-0.18	0.0734564	-0.0193685	-0.161397	0.0928304	376			Sim 11	-0.11	0.189562	0.16239	-0.0644379	0.213821	378			Sim 11	0.02	0.200564	0.196518	0.218275	0.190356	378
Sim 12	-0.16	0.039439	-0.0790504	-0.167531	-0.0656238	410			Sim 12	-0.13	0.0408314	-0.0440544	-0.169936	-0.066747	410			Sim 12	-0.16	0.123893	0.0343918	-0.117645	-0.0620931	425			Sim 12	-0.14	0.119003	0.0468466	-0.0660487	-0.0505283	425
Sim 13	-0.19	0.0339198	-0.0956316	-0.168029	0.135699	389			Sim 13	-0.18	0.0255177	-0.064629	-0.164728	0.113002	389			Sim 13	-0.17	0.130413	0.0725017	-0.124252	0.15353	386			Sim 13	-0.13	0.135827	0.10715	-0.0424905	0.188597	386
Sim 14	-0.17	0.0610619	-0.0341691	-0.170825	0.129015	426			Sim 14	-0.16	0.0651734	0.00323108	-0.143701	0.145055	426			Sim 14	-0.2	0.143009	0.10435	-0.146228	0.29589	410			Sim 14	-0.22	0.130786	0.128534	0.16051	0.279261	410
Sim 15	-0.17	0.0950697	-0.0420262	-0.159233	0.21885	399			Sim 15	-0.16	0.100457	0.000465458	-0.144923	0.208425	399			Sim 15	-0.17	0.160597	0.100287	-0.125934	0.145795	409			Sim 15	-0.07	0.162955	0.134117	-0.0909432	0.153594	409
Sim 16	-0.17	0.0010215	-0.0682936	-0.188417	-0.0216835	389			Sim 16	-0.14	-0.00455199	-0.0546497	-0.182493	-0.0203215	389			Sim 16	-0.09	0.160242	0.0819041	-0.0170883	0.101621	378			Sim 16	-0.08	0.162284	0.0872332	-0.00828507	0.126953	378
Sim 17	-0.17	0.0546807	-0.0623544	-0.148798	0.194428	385			Sim 17	-0.16	0.0520453	-0.0291552	-0.0902548	0.176423	385			Sim 17	-0.14	0.162092	0.133476	-0.0910875	0.326134	393			Sim 17	-0.07	0.16797	0.144947	0.114981	0.280985	393
Sim 18	-0.19	0.0766257	-0.0393887	-0.187436	0.157283	401			Sim 18	-0.18	0.079384	0.0165945	-0.167281	0.103592	401			Sim 18	-0.17	0.177049	0.137559	-0.12721	0.133624	411			Sim 18	-0.13	0.170193	0.10612	-0.0621463	0.0660808	411
Sim 19	-0.16	0.0282616	-0.0951697	-0.151234	-0.0539547	399			Sim 19	-0.14	0.0285926	-0.0572189	-0.125038	-0.0487723	399			Sim 19	-0.13	0.130784	0.0550025	-0.110939	0.10685	396			Sim 19	-0.05	0.130643	0.0809368	-0.0460697	0.0769313	396
Sim 20	-0.15	0.0574424	-0.0510664	-0.1385	-0.0535084	381			Sim 20	-0.1	0.0635265	0.00612376	-0.0610518	-0.0571883	381			Sim 20	-0.08	0.17088	0.158783	0.0206603	0.338937	377			Sim 20	0.01	0.176401	0.160632	0.104242	0.329384	377
Sim 21	-0.19	0.0389921	-0.0932529	-0.188803	0.0709368	383			Sim 21	-0.19	0.0382169	-0.0664129	-0.180394	0.103391	383			Sim 21	-0.16	0.163257	0.126138	-0.125465	0.0806105	424			Sim 21	-0.12	0.161762	0.127515	-0.0806069	0.0648967	424
Sim 22	-0.17	0.0456659	-0.0569614	-0.157334	0.0743832	390			Sim 22	-0.17	0.0430901	-0.00108478	-0.13329	0.058136	390			Sim 22	-0.16	0.162503	0.133693	-0.105332	0.110763	390			Sim 22	-0.13	0.159319	0.143576	-0.0753504	0.140815	390
Sim 23	-0.17	0.0165487	-0.109923	-0.169875	-0.197081	409			Sim 23	-0.17	0.0163833	-0.0850181	-0.165596	-0.197782	409			Sim 23	-0.14	0.146622	0.0788523	-0.100628	-0.0466128	388			Sim 23	-0.1	0.145093	0.10775	-0.0650765	-0.0299166	388
Sim 24	-0.16	0.0724058	-0.0628307	-0.155108	0.0696653	435			Sim 24	-0.13	0.0781679	-0.0206461	-0.150498	0.0532638	435			Sim 24	-0.13	0.180291	0.0956607	-0.0963849	0.255619	402			Sim 24	-0.07	0.180163	0.102306	-0.0260635	0.245266	402
Sim 25	-0.17	0.0591424	-0.0684074	-0.18203	0.104537	383			Sim 25	-0.16	0.0553726	-0.0399932	-0.195262	0.0891049	383			Sim 25	-0.15	0.125958	0.0562746	-0.104085	0.0181234	362			Sim 25	-0.13	0.127032	0.0640665	-0.039993	-0.0359726	362
Sim 26	-0.18	0.0386875	-0.0861696	-0.191784	0.0761896	396			Sim 26	-0.18	0.033714	-0.0699575	-0.178779	0.0574957	396			Sim 26	-0.19	0.176816	0.135456	-0.151574	0.0888903	372			Sim 26	-0.17	0.183949	0.161014	-0.12802	0.106056	372
Sim 27	-0.16	0.0500619	-0.060767	-0.146813	0.0336425	405			Sim 27	-0.14	0.0508801	-0.0378367	-0.13641	0.0192959	405			Sim 27	-0.15	0.163366	0.150493	-0.122782	0.030556	379			Sim 27	0.005	0.165368	0.170422	0.188665	0.0353821	379
Sim 28	-0.19	0.0847076	-0.0235935	-0.191245	0.176088	384			Sim 28	-0.2	0.0884668	0.0106591	-0.203372	0.225101	384			Sim 28	-0.16	0.196484	0.169245	-0.118972	0.27358	376			Sim 28	-0.09	0.201462	0.186513	0.315694	0.314943	376
Sim 29	-0.19	0.0163095	-0.104181	-0.210994	0.0421445	427			Sim 29	-0.2	0.00812081	-0.0647797	-0.239339	0.0454069	427			Sim 29	-0.12	0.1013	0.00159579	-0.114481	-0.0999865	393			Sim 29	-0.12	0.107533	0.0495493	-0.0934545	-0.108147	393
Sim 30	-0.19	0.0546854	-0.040335	-0.16249	0.12128	396			Sim 30	-0.16	0.0545881	0.00297282	-0.030601	0.181005	396			Sim 30	-0.15	0.169448	0.136391	0.0132727	0.277447	394			Sim 30	-0.12	0.170313	0.153553	0.154056	0.321091	394
Sim 31	-0.18	0.0492669	-0.0766279	-0.169343	0.143721	408			Sim 31	-0.16	0.0507691	-0.0341554	-0.141789	0.158762	408			Sim 31	-0.14	0.156681	0.122423	-0.106503	0.254833	419			Sim 31	-0.13	0.153875	0.126974	-0.0698266	0.275146	419
Sim 32	-0.16	0.0649051	-0.0452192	-0.141065	0.0568579	395			Sim 32	-0.14	0.0614047	0.00609426	-0.107322	0.0500114	395			Sim 32	-0.12	0.158883	0.0994138	-0.101739	0.186398	434			Sim 32	-0.06	0.155994	0.0993395	0.0298622	0.155009	434
Sim 33	-0.17	0.0486246	-0.040121	-0.181352	0.281247	419			Sim 33	-0.16	0.0420707	-0.0251787	-0.165385	0.312292	419			Sim 33	-0.12	0.176673	0.122194	-0.0431479	0.0364546	428			Sim 33	-0.1	0.183241	0.145464	0.140509	0.0576217	428
Sim 34	-0.17	0.0336276	-0.0624236	-0.146418	-0.0693705	446			Sim 34	-0.15	0.0361625	-0.0160597	-0.038446	-0.0668339	446			Sim 34	-0.12	0.181449	0.110482	-0.059959	0.0972709	402			Sim 34	-0.07	0.182576	0.11489	0.0160475	0.166577	402
Sim 35	-0.16	0.066384	-0.0332389	-0.136909	0.257334	410			Sim 35	-0.14	0.0705216	0.010684	-0.0777901	0.268308	410			Sim 35	-0.14	0.147422	0.0643009	-0.101158	0.240192	395			Sim 35	-0.12	0.142981	0.0934736	-0.0212155	0.266495	395
Sim 36	-0.16	0.043014	-0.0764438	-0.168671	-0.137387	377			Sim 36	-0.16	0.0372774	-0.0418649	-0.128255	-0.169281	377			Sim 36	-0.18	0.126527	0.052689	-0.147184	-0.0814161	384			Sim 36	-0.17	0.127491	0.0760962	-0.137647	-0.0763878	384
Sim 37	-0.18	0.0369447	-0.0781978	-0.170789	0.0965282	390			Sim 37	-0.14	0.0347888	-0.0215596	-0.162067	0.0316722	390			Sim 37	-0.14	0.174718	0.0852199	-0.113129	-0.0613413	357			Sim 37	-0.09	0.179754	0.135879	-0.0656547	-0.113849	357
Sim 38	-0.14	0.0690711	-0.0546314	-0.130533	0.129604	391			Sim 38	-0.11	0.0761975	-0.0166321	-0.0876933	0.104146	391			Sim 38	-0.17	0.164654	0.140404	-0.142219	0.214558	401			Sim 38	-0.12	0.165922	0.14277	-0.0947201	0.216937	401
Sim 39	-0.13	0.0424653	-0.0507859	-0.120975	-0.0395936	371			Sim 39	-0.1	0.0588566	1.03834e-05	-0.091539	0.043976	371			Sim 39	-0.14	0.16263	0.118273	-0.0857921	-9.1155e-05	388			Sim 39	-0.09	0.161207	0.115918	-0.00877515	0.0206565	388
Sim 40	-0.15	0.0337279	-0.0768112	-0.160721	0.16934	428			Sim 40	-0.11	0.0354125	-0.0245167	-0.100794	0.152221	428			Sim 40	-0.14	0.141512	0.053642	-0.0687489	0.214236	393			Sim 40	-0.14	0.137648	0.0826961	0.00141277	0.20761	393
Sim 41	-0.18	0.0278394	-0.0903617	-0.173657	0.140032	388			Sim 41	-0.16	0.0195953	-0.0555963	-0.146704	0.127589	388			Sim 41	-0.13	0.157161	0.0679209	-0.0739266	-0.134105	373			Sim 41	-0.08	0.152768	0.0784076	-0.066404	-0.160216	373
Sim 42	-0.19	0.0370441	-0.0764185	-0.156606	-0.0648708	387			Sim 42	-0.18	0.0308348	-0.0519557	-0.111434	-0.0992791	387			Sim 42	-0.16	0.17124	0.124581	-0.0279408	0.416732	419			Sim 42	-0.14	0.162927	0.134469	0.0656363	0.42512	419
Sim 43	-0.2	0.0392584	-0.0721251	-0.179109	0.0188268	375			Sim 43	-0.23	0.0331932	-0.0170884	-0.114417	0.0415636	375			Sim 43	-0.16	0.152472	0.0669517	-0.153204	0.104235	407			Sim 43	-0.14	0.150512	0.0585862	-0.105248	0.0747477	407
Sim 44	-0.19	-0.00345807	-0.112171	-0.203404	0.022714	416			Sim 44	-0.19	-0.0128482	-0.0769211	-0.203228	0.0271078	416			Sim 44	-0.14	0.136642	0.107294	-0.110344	0.147867	419			Sim 44	-0.06	0.139242	0.135881	0.0716089	0.156414	419
Sim 45	-0.15	0.0775125	-0.0401994	-0.153185	0.100003	398			Sim 45	-0.11	0.0910341	0.0301736	-0.14608	0.0669165	398			Sim 45	-0.18	0.15647	0.131587	-0.136202	0.114412	388			Sim 45	-0.1	0.151595	0.133939	0.156182	0.0841132	388
Sim 46	-0.17	0.0492361	-0.0446879	-0.151964	0.189229	396			Sim 46	-0.17	0.0444117	-0.00270722	-0.0621837	0.202844	396			Sim 46	-0.12	0.194821	0.154368	-0.0839905	0.483011	391			Sim 46	-0.05	0.204967	0.170605	0.0748141	0.507787	391
Sim 47	-0.17	0.086758	-0.0492416	-0.184677	0.0598918	392			Sim 47	-0.14	0.0876981	-0.00852482	-0.197633	0.0338772	392			Sim 47	-0.12	0.158641	0.0904158	-0.038932	0.139067	388			Sim 47	-0.08	0.155677	0.112508	-0.0073574	0.141918	388
Sim 48	-0.2	0.0355293	-0.0735172	-0.151005	0.203179	405			Sim 48	-0.19	0.0379272	-0.0265981	-0.0277587	0.221032	405			Sim 48	-0.17	0.171193	0.0983631	-0.137417	0.34079	430			Sim 48	-0.15	0.176025	0.118809	-0.000854121	0.373087	430
Sim 49	-0.19	0.0274608	-0.083287	-0.179996	0.0763899	406			Sim 49	-0.19	0.0252842	-0.0546007	-0.209675	0.0386311	406			Sim 49	-0.14	0.125779	0.0801314	-0.101255	0.173629	397			Sim 49	-0.14	0.127091	0.109865	-0.0187	0.229083	397
Sim 50	-0.15	0.024789	-0.077646	-0.139444	0.0533384	411			Sim 50	-0.12	0.0283671	-0.0357065	-0.0872121	0.0545122	411			Sim 50	-0.16	0.146746	0.105877	-0.103013	0.168167	427			Sim 50	-0.11	0.156661	0.115584	-0.0614653	0.197236	427
Sim 51	-0.15	0.0288624	-0.0650519	-0.150059	0.106523	408			Sim 51	-0.12	0.0351344	-0.0113853	-0.0800672	0.133186	408			Sim 51	-0.18	0.18075	0.135998	-0.156254	0.1944	364			Sim 51	-0.16	0.185435	0.166601	-0.138923	0.194779	364
Sim 52	-0.16	0.034141	-0.0662793	-0.149064	0.0628307	389			Sim 52	-0.17	0.0315404	-0.0214311	-0.111499	0.0483562	389			Sim 52	-0.13	0.183434	0.107441	-0.0752288	0.261624	392			Sim 52	-0.06	0.189332	0.118449	0.00731605	0.253239	392
Sim 53	-0.16	0.039372	-0.0706978	-0.16655	-0.192471	415			Sim 53	-0.17	0.0357672	-0.0588363	-0.156983	-0.199475	415			Sim 53	-0.13	0.148345	0.08694	-0.113786	0.143907	413			Sim 53	-0.08	0.149902	0.0860463	-0.0714242	0.19274	413
Sim 54	-0.17	0.0391071	-0.0553017	-0.132755	-0.00498589	404			Sim 54	-0.16	0.0309978	-0.0342589	-0.0876411	-0.00366553	404			Sim 54	-0.16	0.164928	0.0974381	-0.0638472	-0.0296922	391			Sim 54	-0.13	0.158213	0.141019	0.152092	-0.0378152	391
Sim 55	-0.18	0.000783476	-0.0832413	-0.175907	-0.0810641	394			Sim 55	-0.18	-0.00419655	-0.0737053	-0.194012	-0.111282	394			Sim 55	-0.2	0.0983295	0.0403539	-0.194282	-0.112548	408			Sim 55	-0.19	0.092564	0.0568162	-0.208456	-0.160148	408
Sim 56	-0.15	0.0504551	-0.0540416	-0.157082	-0.0745275	415			Sim 56	-0.12	0.0482221	-0.0182155	-0.161719	-0.0500863	415			Sim 56	-0.11	0.18191	0.121524	-0.0634507	-0.0430608	383			Sim 56	-0.07	0.183513	0.14655	-0.0284944	-0.0178698	383
Sim 57	-0.16	0.095702	-0.0116525	-0.129635	0.324851	376			Sim 57	-0.13	0.104654	0.0411468	-0.073273	0.385769	376			Sim 57	-0.12	0.211596	0.163642	-0.0858765	0.387485	367			Sim 57	-0.04	0.217898	0.207931	-0.0700151	0.38765	367
Sim 58	-0.17	0.0925604	-0.0289484	-0.157679	0.212136	395			Sim 58	-0.15	0.0928115	0.000938602	-0.125768	0.20092	395			Sim 58	-0.17	0.138329	0.112509	-0.133891	0.419872	406			Sim 58	-0.07	0.129855	0.103867	0.0949952	0.443103	406
Sim 59	-0.16	0.0514354	-0.059776	-0.131876	0.101168	398			Sim 59	-0.12	0.0588748	-0.00711824	-0.0980866	0.136185	398			Sim 59	-0.15	0.203543	0.174542	-0.0976324	0.161433	385			Sim 59	-0.1	0.199187	0.156811	0.0038214	0.194885	385
Sim 60	-0.17	0.0428008	-0.0728569	-0.173235	0.174023	377			Sim 60	-0.17	0.0441617	-0.0181118	-0.150268	0.143125	377			Sim 60	-0.15	0.149385	0.0904681	-0.124982	0.0808481	394			Sim 60	-0.13	0.147696	0.129538	0.0713947	0.0610011	394
Sim 61	-0.16	0.0526356	-0.0703572	-0.141519	0.0766882	374			Sim 61	-0.11	0.0591419	-0.0129656	-0.101231	0.0879285	374			Sim 61	-0.13	0.157322	0.120975	-0.0551678	0.187406	398			Sim 61	-0.05	0.154919	0.106149	0.0167916	0.202092	398
Sim 62	-0.14	0.0781727	-0.0453201	-0.181009	-0.031034	406			Sim 62	-0.11	0.0780155	0.00588057	-0.177326	-0.109129	406			Sim 62	-0.15	0.164076	0.137069	-0.113095	0.175418	422			Sim 62	-0.13	0.157494	0.141072	-0.0877888	0.18748	422
Sim 63	-0.17	0.0790946	-0.0364703	-0.150249	0.0657283	388			Sim 63	-0.14	0.0784322	-0.00697544	-0.156414	0.0257021	388			Sim 63	-0.17	0.146644	0.112752	-0.12013	0.0771563	383			Sim 63	-0.07	0.135977	0.0872387	0.038438	0.123205	383
Sim 64	-0.17	0.0630081	-0.0425026	-0.132155	0.109656	400			Sim 64	-0.14	0.063914	0.00793157	-0.0811459	0.161875	400			Sim 64	-0.15	0.148892	0.139925	0.0686525	0.156729	375			Sim 64	-0.05	0.139009	0.10189	0.0461386	0.162198	375
Sim 65	-0.17	0.031846	-0.0578352	-0.172379	-0.00253078	423			Sim 65	-0.16	0.0295273	-0.0174538	-0.169114	-0.0388465	423			Sim 65	-0.17	0.154771	0.107493	-0.126027	0.15074	406			Sim 65	-0.16	0.150107	0.103688	0.0190604	0.139947	406
Sim 66	-0.17	0.0633848	-0.0477627	-0.155627	0.190989	396			Sim 66	-0.13	0.0652592	0.00218397	-0.0382547	0.258951	396			Sim 66	-0.16	0.155854	0.077377	-0.0436742	-0.063153	433			Sim 66	-0.15	0.151345	0.0954812	0.00266169	-0.0799826	433
Sim 67	-0.15	0.070226	-0.0430895	-0.139802	0.107876	378			Sim 67	-0.11	0.0811723	0.00929729	-0.147739	0.10732	378			Sim 67	-0.15	0.1404	0.083443	-0.0618513	0.118637	381			Sim 67	-0.1	0.144273	0.107852	0.114787	0.140023	381
Sim 68	-0.17	0.0543423	-0.0544267	-0.15059	0.176793	398			Sim 68	-0.17	0.0547151	-0.00740309	-0.0951777	0.200636	398			Sim 68	-0.15	0.142488	0.128339	-0.0855305	0.164578	376			Sim 68	-0.09	0.139494	0.127461	0.240789	0.160717	376
Sim 69	-0.17	0.0100889	-0.0652865	-0.182187	0.139189	370			Sim 69	-0.18	0.00950882	-0.0258445	-0.178247	0.126306	370			Sim 69	-0.14	0.143224	0.044502	-0.106659	0.208628	383			Sim 69	-0.1	0.142239	0.0618205	-0.0538079	0.269911	383
Sim 70	-0.18	0.0405594	-0.0651407	-0.168261	0.0127763	403			Sim 70	-0.16	0.0353754	-0.0419251	-0.111053	-0.0283267	403			Sim 70	-0.13	0.134404	0.0895617	-0.0933302	0.254159	399			Sim 70	-0.1	0.141498	0.118322	-0.0159772	0.20957	399
Sim 71	-0.16	0.0475386	-0.056666	-0.171302	0.0423403	421			Sim 71	-0.14	0.0517485	-0.0293221	-0.168059	0.0436345	421			Sim 71	-0.11	0.172176	0.119622	-0.0438569	0.400267	402			Sim 71	-0.07	0.164949	0.113149	0.055656	0.397091	402
Sim 72	-0.17	0.0612856	-0.0697544	-0.138739	0.143285	407			Sim 72	-0.14	0.0646904	-0.0160034	-0.0823006	0.160352	407			Sim 72	-0.13	0.15628	0.0635816	-0.087746	0.199163	373			Sim 72	-0.08	0.158416	0.121566	0.0704955	0.264131	373
Sim 73	-0.15	0.0612399	-0.0394123	-0.133517	0.140331	401			Sim 73	-0.09	0.0646044	0.000633993	-0.0666661	0.143457	401			Sim 73	-0.18	0.193449	0.16299	-0.0921952	0.216292	394			Sim 73	-0.16	0.193674	0.191018	0.00157017	0.190472	394
Sim 74	-0.19	0.0385377	-0.0725916	-0.186977	0.0928636	387			Sim 74	-0.19	0.0361783	-0.019518	-0.102261	0.073927	387			Sim 74	-0.17	0.15345	0.0879302	-0.111792	0.188068	383			Sim 74	-0.11	0.148591	0.094356	-0.0195995	0.189505	383
Sim 75	-0.15	0.0478273	-0.0571071	-0.131107	0.280058	409			Sim 75	-0.12	0.049812	-0.01009	-0.037362	0.306257	409			Sim 75	-0.11	0.17392	0.11256	-0.0592609	0.0707162	384			Sim 75	0	0.184078	0.136727	0.0598723	0.072597	384
Sim 76	-0.18	0.0126905	-0.0926458	-0.156688	0.0022187	395			Sim 76	-0.15	0.0176404	-0.0437007	-0.140431	-0.00174692	395			Sim 76	-0.14	0.119699	0.0450832	-0.0899374	0.152455	410			Sim 76	-0.1	0.114544	0.0791212	-0.00388892	0.126326	410
Sim 77	-0.17	0.0237785	-0.0771555	-0.16404	-0.0513545	370			Sim 77	-0.15	0.0209661	-0.0365226	-0.126527	-0.0720279	370			Sim 77	-0.14	0.145867	0.0603756	-0.0893893	0.0983517	369			Sim 77	-0.11	0.146289	0.0713802	-0.00380725	0.0945243	369
Sim 78	-0.17	0.0496238	-0.0737019	-0.162669	-0.079749	411			Sim 78	-0.17	0.0546184	-0.0252145	-0.126064	-0.081212	411			Sim 78	-0.12	0.157131	0.0852519	-0.0659939	0.155961	397			Sim 78	-0.1	0.155702	0.082036	-0.0200517	0.216073	397
Sim 79	-0.17	0.0466677	-0.0752134	-0.177731	0.308852	410			Sim 79	-0.16	0.0440135	-0.0413415	-0.174432	0.345707	410			Sim 79	-0.15	0.167834	0.147998	-0.124022	0.31132	407			Sim 79	-0.13	0.17045	0.130581	-0.048275	0.334187	407
Sim 80	-0.17	0.0370082	-0.0513759	-0.162791	0.109666	424			Sim 80	-0.17	0.0413204	-0.0191302	-0.110128	0.158841	424			Sim 80	-0.15	0.161449	0.132693	-0.157477	0.163797	414			Sim 80	-0.13	0.165844	0.130885	-0.122688	0.174953	414
Sim 81	-0.17	0.0467037	-0.050748	-0.141856	0.120693	377			Sim 81	-0.16	0.0432825	0.00366932	-0.0431992	0.111819	377			Sim 81	-0.11	0.154627	0.0863624	-0.0647177	0.0384444	375			Sim 81	-0.05	0.158124	0.124196	-0.00634965	0.00263023	375
Sim 82	-0.18	0.0819746	-0.0418326	-0.161498	0.0614863	382			Sim 82	-0.2	0.0773071	0.00775065	-0.15381	0.0557786	382			Sim 82	-0.11	0.140177	0.0775099	-0.0607496	0.183452	344			Sim 82	-0.06	0.140062	0.104339	0.029415	0.193724	344
Sim 83	-0.19	0.0243561	-0.0878629	-0.179731	0.0263059	415			Sim 83	-0.19	0.0181592	-0.0497949	-0.173111	0.00665975	415			Sim 83	-0.14	0.185774	0.133348	-0.101214	0.23188	387			Sim 83	-0.09	0.186457	0.144237	0.0524494	0.26729	387
Sim 84	-0.15	0.0108376	-0.0820769	-0.168886	0.015197	409			Sim 84	-0.14	0.0143199	-0.0421881	-0.0394877	0.0715644	409			Sim 84	-0.18	0.156563	0.116007	-0.115494	0.133645	388			Sim 84	-0.14	0.15705	0.113376	-0.0089827	0.0854686	388
Sim 85	-0.17	0.0575084	-0.0724237	-0.154464	-0.0144387	425			Sim 85	-0.12	0.066522	-0.0153227	-0.144837	-0.0675748	425			Sim 85	-0.16	0.186997	0.155686	-0.0876206	0.185524	418			Sim 85	-0.13	0.185683	0.182266	-0.0198346	0.171135	418
Sim 86	-0.15	0.0458646	-0.0429069	-0.142188	0.200831	424			Sim 86	-0.15	0.046985	-0.0207845	-0.104173	0.181718	424			Sim 86	-0.13	0.155956	0.0792006	-0.109846	0.243984	379			Sim 86	-0.07	0.158332	0.108121	-0.0435691	0.274601	379
Sim 87	-0.16	0.042306	-0.0668117	-0.133878	0.00837943	382			Sim 87	-0.14	0.0435687	-0.0443377	-0.125612	-0.0125094	382			Sim 87	-0.17	0.19242	0.135434	-0.091526	0.246146	422			Sim 87	-0.13	0.194782	0.15529	-0.0583396	0.239549	422
Sim 88	-0.17	0.0302723	-0.0605138	-0.140387	0.12524	419			Sim 88	-0.17	0.0248459	-0.00677562	-0.0556955	0.13024	419			Sim 88	-0.17	0.114668	0.030457	-0.102267	0.143165	395			Sim 88	-0.14	0.110852	0.0723575	-0.0573885	0.140162	395
Sim 89	-0.17	0.0293308	-0.0672575	-0.118036	-0.0273088	374			Sim 89	-0.15	0.0355535	-0.0338534	-0.0752617	-0.0440318	374			Sim 89	-0.15	0.171944	0.127439	-0.109323	0.0986685	356			Sim 89	-0.11	0.179375	0.128177	-0.061272	0.140473	356
Sim 90	-0.17	0.0523044	-0.0638076	-0.182188	0.0787028	426			Sim 90	-0.17	0.052615	-0.0273301	-0.176159	0.11121	426			Sim 90	-0.16	0.142062	0.0930769	-0.11507	0.206974	438			Sim 90	-0.12	0.140327	0.104284	-0.00852867	0.142523	438
Sim 91	-0.19	0.0376921	-0.102541	-0.162077	0.0153001	404			Sim 91	-0.18	0.0303265	-0.0588299	-0.142665	0.0290664	404			Sim 91	-0.16	0.156637	0.087207	-0.103566	-0.00737755	387			Sim 91	-0.15	0.155636	0.0875762	-0.054862	-0.0596871	387
Sim 92	-0.17	0.0640019	-0.0589347	-0.149433	0.0218097	401			Sim 92	-0.16	0.0644253	-0.0346615	-0.138447	-0.0135075	401			Sim 92	-0.13	0.185771	0.155967	-0.0316221	0.228045	436			Sim 92	-0.07	0.184513	0.159613	0.028557	0.219024	436
Sim 93	-0.19	0.00727709	-0.0856092	-0.218119	0.0182691	376			Sim 93	-0.15	0.00283609	-0.0654157	-0.238758	0.00923414	376			Sim 93	-0.14	0.138201	0.0454942	-0.0893791	0.110371	378			Sim 93	-0.1	0.126831	0.0462858	-0.0178272	0.079269	378
Sim 94	-0.16	0.0523607	-0.0703401	-0.138323	-0.0379114	370			Sim 94	-0.14	0.047807	-0.0342635	-0.0886967	-0.0912996	370			Sim 94	-0.13	0.164258	0.12979	0.0805225	0.269653	368			Sim 94	-0.05	0.159751	0.148983	0.205966	0.244999	368
Sim 95	-0.15	0.0562289	-0.0405075	-0.13735	0.00140991	432			Sim 95	-0.1	0.0597122	0.00540635	-0.0310254	-0.00835482	432			Sim 95	-0.17	0.151896	0.108373	-0.139746	0.183704	416			Sim 95	-0.17	0.145164	0.14187	-0.138546	0.167135	416
Sim 96	-0.17	0.0410461	-0.060945	-0.119181	-0.0349861	416			Sim 96	-0.16	0.0387609	-0.0266816	-0.0581837	-0.0427304	416			Sim 96	-0.18	0.130069	0.0912065	-0.15116	0.318984	421			Sim 96	-0.21	0.126817	0.131426	-0.111611	0.338282	421
Sim 97	-0.18	0.0705528	-0.0401787	-0.144362	-0.102555	391			Sim 97	-0.18	0.066814	0.00673697	-0.116106	-0.148505	391			Sim 97	-0.13	0.18342	0.129288	-0.0722322	0.173292	408			Sim 97	-0.1	0.187572	0.16324	0.0412131	0.145022	408
Sim 98	-0.18	0.0431762	-0.0771606	-0.156133	-0.00575946	408			Sim 98	-0.15	0.0407072	-0.0200799	-0.117673	0.0687818	408			Sim 98	-0.16	0.166804	0.118479	-0.0999278	0.132786	393			Sim 98	-0.13	0.165177	0.133285	-0.0929856	0.107743	393
Sim 99	-0.2	0.0331893	-0.0810955	-0.194153	-0.104948	448			Sim 99	-0.23	0.02275	-0.0652427	-0.201395	-0.151986	448			Sim 99	-0.18	0.17409	0.136049	-0.124319	0.0107787	423			Sim 99	-0.16	0.173515	0.140427	0.0241851	0.048674	423
Sim 100	-0.19	0.0415144	-0.0843416	-0.154777	-0.0443996	422			Sim 100	-0.18	0.0401445	-0.0513921	-0.144294	-0.0492628	422			Sim 100	-0.09	0.191996	0.113148	-0.0651993	0.231147	389			Sim 100	-0.02	0.196562	0.145526	-0.043845	0.277891	389
N=500K									N=500K									N=500K									N=500K
	MRMix	IVW	Median	Mode	Egger	Number of IVs				MRMix	IVW	Median	Mode	Egger	Number of IVs				MRMix	IVW	Median	Mode	Egger	Number of IVs				MRMix	IVW	Median	Mode	Egger	Number of IVs
Sim 1	-0.2	0.0593601	-0.106344	-0.186189	0.0649099	1069			Sim 1	-0.18	0.0562562	-0.0670242	-0.189666	0.0670055	1069			Sim 1	-0.18	0.166054	0.0693026	-0.160298	0.196321	1127			Sim 1	-0.17	0.16645	0.0865174	-0.112991	0.209187	1127
Sim 2	-0.19	0.0606433	-0.0873022	-0.191306	0.125104	1123			Sim 2	-0.17	0.0593727	-0.0409055	-0.195498	0.114589	1123			Sim 2	-0.16	0.177636	0.108649	-0.136057	0.284887	1122			Sim 2	-0.14	0.17344	0.100124	-0.0798966	0.284841	1122
Sim 3	-0.19	0.0422455	-0.110856	-0.183782	0.0637512	1143			Sim 3	-0.18	0.0426574	-0.0682761	-0.181189	0.0746358	1143			Sim 3	-0.18	0.179909	0.107096	-0.160223	0.0965831	1149			Sim 3	-0.15	0.182376	0.124964	-0.136465	0.118071	1149
Sim 4	-0.19	0.0552611	-0.110971	-0.178521	0.0160071	1160			Sim 4	-0.18	0.0564931	-0.063341	-0.156524	0.0248905	1160			Sim 4	-0.18	0.185341	0.11822	-0.16295	0.0999285	1181			Sim 4	-0.15	0.187496	0.115981	-0.113777	0.0915756	1181
Sim 5	-0.19	0.0672609	-0.098192	-0.191766	0.0911401	1160			Sim 5	-0.19	0.0648568	-0.0565322	-0.188017	0.0907145	1160			Sim 5	-0.18	0.186073	0.15497	-0.145562	0.300138	1141			Sim 5	-0.15	0.185127	0.165724	-0.102768	0.301357	1141
Sim 6	-0.18	0.035672	-0.10413	-0.18276	-0.0197156	1122			Sim 6	-0.17	0.0349082	-0.0673153	-0.180769	-0.0332591	1122			Sim 6	-0.19	0.16261	0.0883777	-0.16659	0.144204	1139			Sim 6	-0.18	0.16168	0.101602	-0.105539	0.128043	1139
Sim 7	-0.18	0.0534443	-0.0890988	-0.180456	0.0871566	1103			Sim 7	-0.18	0.0533545	-0.0528251	-0.158078	0.107385	1103			Sim 7	-0.18	0.171187	0.0913088	-0.141327	0.0405934	1086			Sim 7	-0.15	0.171171	0.0969574	-0.027514	0.0466505	1086
Sim 8	-0.19	0.0145253	-0.123044	-0.194372	0.0532126	1143			Sim 8	-0.18	0.0171873	-0.0897759	-0.197877	0.0577274	1143			Sim 8	-0.19	0.1257	0.0499489	-0.160001	0.0991766	1107			Sim 8	-0.17	0.124284	0.0683263	-0.134562	0.0927162	1107
Sim 9	-0.18	0.0564972	-0.108275	-0.186909	0.0633206	1149			Sim 9	-0.17	0.0576664	-0.0770088	-0.178328	0.0711641	1149			Sim 9	-0.19	0.194466	0.128103	-0.151195	0.228476	1196			Sim 9	-0.18	0.193525	0.147803	-0.12027	0.222559	1196
Sim 10	-0.18	0.0364405	-0.0984385	-0.190527	0.0279363	1180			Sim 10	-0.16	0.037915	-0.0430821	-0.182854	0.0391529	1180			Sim 10	-0.16	0.167376	0.091393	-0.134464	0.137786	1121			Sim 10	-0.12	0.170682	0.0996735	-0.0637027	0.142353	1121
Sim 11	-0.2	0.0681187	-0.0999212	-0.203685	0.156707	1118			Sim 11	-0.2	0.0651989	-0.0669918	-0.200994	0.147777	1118			Sim 11	-0.17	0.184136	0.122461	-0.136371	0.236213	1100			Sim 11	-0.16	0.186444	0.128235	-0.0940695	0.247093	1100
Sim 12	-0.18	0.0449913	-0.112333	-0.17922	-3.20836e-06	1200			Sim 12	-0.17	0.0450697	-0.0775446	-0.180373	0.0149097	1200			Sim 12	-0.19	0.165819	0.0540718	-0.159453	-0.0119878	1192			Sim 12	-0.18	0.16199	0.0678663	-0.126018	-0.0160552	1192
Sim 13	-0.19	0.0484614	-0.120318	-0.194799	0.0324186	1116			Sim 13	-0.19	0.0453627	-0.0874214	-0.18656	0.0203147	1116			Sim 13	-0.18	0.147443	0.0513895	-0.152111	0.113478	1132			Sim 13	-0.16	0.150644	0.095302	-0.138527	0.12289	1132
Sim 14	-0.2	0.0643909	-0.094175	-0.190109	0.123062	1191			Sim 14	-0.2	0.0652106	-0.0406759	-0.1981	0.143043	1191			Sim 14	-0.21	0.175706	0.125307	-0.177048	0.182558	1195			Sim 14	-0.2	0.171358	0.111341	-0.151998	0.168498	1195
Sim 15	-0.19	0.0749201	-0.0971852	-0.181916	0.18433	1148			Sim 15	-0.18	0.0765342	-0.0471161	-0.169433	0.186604	1148			Sim 15	-0.19	0.168717	0.0879126	-0.157146	0.189524	1165			Sim 15	-0.16	0.171607	0.102903	-0.130715	0.191758	1165
Sim 16	-0.19	0.0150801	-0.112978	-0.186603	-0.0259289	1111			Sim 16	-0.18	0.0137878	-0.0734876	-0.19198	-0.0369357	1111			Sim 16	-0.19	0.155627	0.0715216	-0.149174	0.191283	1119			Sim 16	-0.15	0.155238	0.0683532	-0.0590987	0.203059	1119
Sim 17	-0.19	0.0514886	-0.106371	-0.173398	0.129877	1128			Sim 17	-0.18	0.0508983	-0.0610783	-0.152283	0.127459	1128			Sim 17	-0.18	0.170156	0.0842041	-0.157998	0.182071	1118			Sim 17	-0.16	0.172476	0.116197	-0.100264	0.181872	1118
Sim 18	-0.2	0.0697525	-0.0976324	-0.202287	0.102454	1147			Sim 18	-0.2	0.0682115	-0.0592396	-0.197746	0.100602	1147			Sim 18	-0.19	0.170767	0.091281	-0.159245	0.237293	1138			Sim 18	-0.17	0.168393	0.101083	-0.125279	0.227697	1138
Sim 19	-0.19	0.0357116	-0.128447	-0.177022	-0.000128887	1121			Sim 19	-0.17	0.0363735	-0.0963648	-0.171509	-0.00546789	1121			Sim 19	-0.18	0.138293	0.0347852	-0.161483	0.163131	1170			Sim 19	-0.15	0.138906	0.0507175	-0.125072	0.159551	1170
Sim 20	-0.18	0.0477608	-0.0992434	-0.174739	0.0766111	1137			Sim 20	-0.15	0.0496426	-0.0544115	-0.147078	0.0808547	1137			Sim 20	-0.16	0.180566	0.146999	-0.117821	0.228259	1112			Sim 20	-0.09	0.183298	0.147076	0.00189848	0.231292	1112
Sim 21	-0.2	0.0397838	-0.117571	-0.194867	0.0322705	1139			Sim 21	-0.2	0.0412368	-0.0829658	-0.197299	0.0351616	1139			Sim 21	-0.18	0.182654	0.129605	-0.154723	0.133158	1137			Sim 21	-0.15	0.184557	0.129008	-0.109787	0.1181	1137
Sim 22	-0.19	0.0420234	-0.0967545	-0.175413	0.0910167	1089			Sim 22	-0.18	0.0417336	-0.0551514	-0.164807	0.0807473	1089			Sim 22	-0.18	0.15831	0.0847375	-0.152116	0.223095	1113			Sim 22	-0.17	0.157878	0.102399	-0.0968201	0.220509	1113
Sim 23	-0.18	0.020986	-0.121377	-0.184254	-0.0683452	1110			Sim 23	-0.18	0.0214742	-0.0916898	-0.161654	-0.071021	1110			Sim 23	-0.16	0.15405	0.0644666	-0.143124	0.120083	1112			Sim 23	-0.13	0.151531	0.0789828	-0.0965015	0.132952	1112
Sim 24	-0.19	0.0649858	-0.108273	-0.178195	0.0979077	1138			Sim 24	-0.17	0.0676281	-0.0582768	-0.172962	0.100407	1138			Sim 24	-0.18	0.181475	0.0980401	-0.151609	0.209215	1123			Sim 24	-0.14	0.181002	0.0978274	-0.0904947	0.211946	1123
Sim 25	-0.2	0.0445118	-0.113761	-0.199132	0.0748112	1144			Sim 25	-0.19	0.0414297	-0.0790636	-0.210032	0.0717596	1144			Sim 25	-0.18	0.162984	0.0639881	-0.137208	0.0753191	1081			Sim 25	-0.15	0.16391	0.0774878	-0.0688244	0.0731271	1081
Sim 26	-0.2	0.0468154	-0.121636	-0.191287	0.0718871	1132			Sim 26	-0.19	0.043684	-0.078538	-0.192511	0.0697487	1132			Sim 26	-0.19	0.168341	0.0599437	-0.175317	0.256928	1118			Sim 26	-0.19	0.169642	0.113201	-0.176788	0.268059	1118
Sim 27	-0.18	0.0547557	-0.0974792	-0.189306	0.0699993	1135			Sim 27	-0.17	0.0543478	-0.0630993	-0.166148	0.0712287	1135			Sim 27	-0.18	0.180989	0.125677	-0.162352	0.110755	1124			Sim 27	-0.14	0.182011	0.150285	-0.12966	0.114705	1124
Sim 28	-0.19	0.0612919	-0.0920281	-0.189115	0.168919	1120			Sim 28	-0.19	0.0623383	-0.0522897	-0.206024	0.182901	1120			Sim 28	-0.19	0.184696	0.113511	-0.167409	0.244194	1142			Sim 28	-0.17	0.183411	0.130736	-0.140273	0.259093	1142
Sim 29	-0.18	0.0369882	-0.102184	-0.201749	-0.0103043	1118			Sim 29	-0.18	0.037507	-0.059184	-0.205703	-0.0257321	1118			Sim 29	-0.17	0.144313	0.0274289	-0.150002	0.01425	1137			Sim 29	-0.16	0.146387	0.0414439	-0.11998	0.0173566	1137
Sim 30	-0.2	0.0601043	-0.0993399	-0.186184	0.061608	1076			Sim 30	-0.18	0.0594426	-0.0559236	-0.171121	0.0725031	1076			Sim 30	-0.18	0.179248	0.121004	-0.137645	0.198579	1182			Sim 30	-0.15	0.182183	0.133711	-0.0675914	0.195258	1182
Sim 31	-0.19	0.0348341	-0.112185	-0.189045	0.101678	1118			Sim 31	-0.17	0.0352912	-0.0747658	-0.170704	0.103656	1118			Sim 31	-0.19	0.160492	0.0806719	-0.151211	0.231054	1153			Sim 31	-0.19	0.16003	0.111697	-0.122453	0.231301	1153
Sim 32	-0.19	0.0639125	-0.0992566	-0.17466	0.0968836	1173			Sim 32	-0.17	0.0625225	-0.0560213	-0.156478	0.091497	1173			Sim 32	-0.17	0.164054	0.0724181	-0.154798	0.207316	1138			Sim 32	-0.12	0.163305	0.092214	-0.0825664	0.194326	1138
Sim 33	-0.19	0.069494	-0.0828098	-0.190829	0.050988	1179			Sim 33	-0.17	0.0671402	-0.0428754	-0.204377	0.0388413	1179			Sim 33	-0.17	0.182289	0.0934147	-0.1455	0.128155	1175			Sim 33	-0.15	0.18231	0.114435	-0.118053	0.144655	1175
Sim 34	-0.19	0.0340742	-0.108577	-0.193042	0.00838284	1145			Sim 34	-0.18	0.031957	-0.0646917	-0.191621	0.0216177	1145			Sim 34	-0.18	0.192683	0.0912831	-0.133854	0.169914	1153			Sim 34	-0.14	0.191685	0.110489	-0.0776693	0.187384	1153
Sim 35	-0.19	0.0554502	-0.0948203	-0.183974	0.139733	1152			Sim 35	-0.19	0.0553499	-0.0484319	-0.167042	0.152234	1152			Sim 35	-0.18	0.159001	0.0580711	-0.155137	0.207897	1119			Sim 35	-0.16	0.157046	0.0807832	-0.130699	0.201774	1119
Sim 36	-0.18	0.0500407	-0.0966235	-0.182514	-0.0465732	1094			Sim 36	-0.16	0.0496629	-0.0674491	-0.179612	-0.0700096	1094			Sim 36	-0.2	0.142742	0.0382924	-0.17165	0.0866201	1116			Sim 36	-0.2	0.144478	0.0782026	-0.164589	0.088887	1116
Sim 37	-0.19	0.0375384	-0.101673	-0.186013	0.0681833	1145			Sim 37	-0.18	0.0380243	-0.0722759	-0.190375	0.0414747	1145			Sim 37	-0.17	0.18045	0.065223	-0.130256	0.13852	1106			Sim 37	-0.16	0.180983	0.0838886	-0.101744	0.140181	1106
Sim 38	-0.17	0.0637698	-0.0927577	-0.164362	0.103933	1170			Sim 38	-0.15	0.0662729	-0.04789	-0.140688	0.112826	1170			Sim 38	-0.19	0.159024	0.0851618	-0.163368	0.198366	1173			Sim 38	-0.18	0.159558	0.103721	-0.165066	0.200862	1173
Sim 39	-0.16	0.0476706	-0.0878093	-0.159108	-0.0082515	1150			Sim 39	-0.14	0.0561108	-0.0365336	-0.122725	0.0095172	1150			Sim 39	-0.18	0.162553	0.0964685	-0.156535	0.168886	1128			Sim 39	-0.14	0.161662	0.106295	-0.0875649	0.172794	1128
Sim 40	-0.19	0.0362153	-0.104993	-0.180996	0.00217057	1178			Sim 40	-0.16	0.0341855	-0.0748229	-0.166192	0.00292397	1178			Sim 40	-0.18	0.156685	0.0669563	-0.143548	0.161012	1157			Sim 40	-0.14	0.156207	0.0687751	-0.0502442	0.153098	1157
Sim 41	-0.19	0.0317202	-0.117977	-0.184205	0.0423182	1103			Sim 41	-0.19	0.0277345	-0.0875307	-0.18524	0.0252597	1103			Sim 41	-0.18	0.160166	0.0728299	-0.140347	0.133194	1148			Sim 41	-0.13	0.159575	0.0787633	-0.0819709	0.121966	1148
Sim 42	-0.19	0.0444987	-0.109686	-0.187289	0.018077	1137			Sim 42	-0.18	0.0428757	-0.0725527	-0.16103	0.00616895	1137			Sim 42	-0.19	0.163306	0.0917393	-0.16926	0.314119	1119			Sim 42	-0.18	0.158581	0.0980602	-0.0512815	0.31216	1119
Sim 43	-0.18	0.041631	-0.1043	-0.194829	0.0434592	1133			Sim 43	-0.19	0.0393257	-0.07349	-0.181028	0.0385919	1133			Sim 43	-0.17	0.156493	0.055591	-0.164637	0.13036	1116			Sim 43	-0.15	0.154149	0.0687655	-0.157326	0.120968	1116
Sim 44	-0.2	0.0258317	-0.128176	-0.207425	-0.0479413	1140			Sim 44	-0.21	0.0189694	-0.0977418	-0.218165	-0.0494438	1140			Sim 44	-0.18	0.157262	0.0831756	-0.150939	0.105291	1156			Sim 44	-0.17	0.159202	0.104984	-0.123402	0.108805	1156
Sim 45	-0.18	0.0642368	-0.092589	-0.163902	0.0747001	1169			Sim 45	-0.15	0.0739747	-0.0384536	-0.148414	0.0804715	1169			Sim 45	-0.18	0.177461	0.115	-0.162753	0.121533	1142			Sim 45	-0.13	0.174862	0.132895	-0.164088	0.11077	1142
Sim 46	-0.18	0.0543348	-0.0821895	-0.172684	0.0776491	1152			Sim 46	-0.17	0.0535271	-0.0436605	-0.143889	0.0739309	1152			Sim 46	-0.17	0.190657	0.118211	-0.140678	0.235727	1141			Sim 46	-0.12	0.19281	0.127253	-0.0904537	0.257839	1141
Sim 47	-0.18	0.0691235	-0.100118	-0.199677	0.124601	1120			Sim 47	-0.17	0.0712856	-0.0530361	-0.203949	0.112822	1120			Sim 47	-0.18	0.16783	0.0891274	-0.13562	0.144186	1151			Sim 47	-0.14	0.168066	0.0961404	-0.0396227	0.133901	1151
Sim 48	-0.19	0.0408784	-0.114396	-0.174876	0.0911692	1151			Sim 48	-0.2	0.0422583	-0.0737179	-0.142809	0.0941418	1151			Sim 48	-0.19	0.158051	0.0662232	-0.166602	0.249637	1163			Sim 48	-0.17	0.163959	0.0865101	-0.143898	0.251981	1163
Sim 49	-0.19	0.030701	-0.116987	-0.203107	0.0174887	1127			Sim 49	-0.18	0.0312061	-0.0809374	-0.200438	0.00570641	1127			Sim 49	-0.16	0.163367	0.0877311	-0.143444	0.0524983	1126			Sim 49	-0.14	0.165992	0.101565	-0.107085	0.0580237	1126
Sim 50	-0.18	0.0280721	-0.118909	-0.172151	0.0450863	1159			Sim 50	-0.17	0.0274156	-0.0825768	-0.146389	0.0508409	1159			Sim 50	-0.18	0.154975	0.0780031	-0.156166	0.161438	1162			Sim 50	-0.14	0.161896	0.10561	-0.104933	0.176456	1162
Sim 51	-0.18	0.0373484	-0.0966357	-0.171584	0.027632	1182			Sim 51	-0.16	0.0393371	-0.0575783	-0.160567	0.0321832	1182			Sim 51	-0.21	0.192187	0.135594	-0.174527	0.167014	1114			Sim 51	-0.19	0.195735	0.131864	-0.140752	0.168456	1114
Sim 52	-0.18	0.0427573	-0.0922011	-0.186261	0.0312476	1137			Sim 52	-0.17	0.0399015	-0.0689672	-0.159911	0.0293718	1137			Sim 52	-0.15	0.182726	0.091868	-0.121412	0.26035	1130			Sim 52	-0.12	0.1827	0.103352	-0.0565359	0.274916	1130
Sim 53	-0.18	0.056074	-0.0983801	-0.186175	0.00918827	1198			Sim 53	-0.17	0.0562857	-0.0596828	-0.181668	0.00138767	1198			Sim 53	-0.17	0.175996	0.0807858	-0.156463	0.127105	1141			Sim 53	-0.14	0.178156	0.094444	-0.121965	0.137686	1141
Sim 54	-0.18	0.0306895	-0.110004	-0.203371	0.0643831	1152			Sim 54	-0.17	0.0260027	-0.0680306	-0.190381	0.0538492	1152			Sim 54	-0.19	0.167772	0.0803677	-0.158105	0.16185	1153			Sim 54	-0.17	0.165275	0.0961732	-0.110285	0.15557	1153
Sim 55	-0.19	0.0213996	-0.113443	-0.197007	-0.084212	1138			Sim 55	-0.18	0.0216242	-0.0801657	-0.19278	-0.09499	1138			Sim 55	-0.21	0.133022	0.0317501	-0.20069	0.0149111	1132			Sim 55	-0.2	0.128362	0.0585474	-0.206888	0.00649772	1132
Sim 56	-0.18	0.0546034	-0.0981849	-0.177155	-0.00941177	1129			Sim 56	-0.15	0.0542351	-0.0438933	-0.169804	-0.0166566	1129			Sim 56	-0.18	0.179548	0.104564	-0.143188	0.159891	1119			Sim 56	-0.13	0.178069	0.106037	-0.0887557	0.175922	1119
Sim 57	-0.18	0.0808986	-0.0661926	-0.173376	0.220354	1104			Sim 57	-0.16	0.0849525	-0.021584	-0.13941	0.243695	1104			Sim 57	-0.18	0.184678	0.119962	-0.162089	0.34388	1117			Sim 57	-0.15	0.183319	0.122323	-0.0994303	0.365736	1117
Sim 58	-0.19	0.0698343	-0.0831545	-0.187013	0.192131	1143			Sim 58	-0.18	0.0674906	-0.0327352	-0.198982	0.197412	1143			Sim 58	-0.19	0.156187	0.0879717	-0.17213	0.229301	1146			Sim 58	-0.14	0.153174	0.110992	-0.141565	0.224123	1146
Sim 59	-0.17	0.0668273	-0.0931575	-0.174931	0.0010519	1099			Sim 59	-0.16	0.0692684	-0.0463604	-0.15021	0.0120362	1099			Sim 59	-0.16	0.192402	0.111309	-0.135906	0.230769	1144			Sim 59	-0.13	0.191527	0.135607	-0.0920449	0.227248	1144
Sim 60	-0.18	0.0490304	-0.0969728	-0.186738	0.0694738	1146			Sim 60	-0.17	0.0499749	-0.0594458	-0.166878	0.0648474	1146			Sim 60	-0.17	0.150417	0.0427353	-0.14559	0.138983	1157			Sim 60	-0.16	0.149416	0.0907993	-0.143187	0.137742	1157
Sim 61	-0.2	0.0483174	-0.107079	-0.183454	0.0860762	1111			Sim 61	-0.19	0.0489963	-0.0649938	-0.175126	0.0984595	1111			Sim 61	-0.17	0.157266	0.0737135	-0.148506	0.198051	1111			Sim 61	-0.14	0.155972	0.0987202	-0.0865701	0.196416	1111
Sim 62	-0.18	0.0632789	-0.0922973	-0.180111	0.124547	1108			Sim 62	-0.16	0.0639818	-0.038812	-0.182149	0.112633	1108			Sim 62	-0.17	0.171344	0.0899818	-0.150715	0.208144	1188			Sim 62	-0.15	0.170596	0.12291	-0.122205	0.197678	1188
Sim 63	-0.17	0.0651719	-0.0826076	-0.162554	0.148879	1123			Sim 63	-0.17	0.0671215	-0.037812	-0.15439	0.138115	1123			Sim 63	-0.21	0.164575	0.105853	-0.176759	0.133959	1106			Sim 63	-0.2	0.158062	0.115652	-0.118039	0.132202	1106
Sim 64	-0.19	0.0417997	-0.0977351	-0.174937	0.0459769	1097			Sim 64	-0.18	0.0423939	-0.0496046	-0.135706	0.052729	1097			Sim 64	-0.19	0.151303	0.103513	-0.169237	0.219448	1153			Sim 64	-0.15	0.14684	0.11123	-0.0663711	0.21068	1153
Sim 65	-0.18	0.0352751	-0.102184	-0.199546	-0.00429801	1109			Sim 65	-0.17	0.0368323	-0.0532418	-0.192488	-0.0151263	1109			Sim 65	-0.17	0.162315	0.0743096	-0.153825	0.191253	1110			Sim 65	-0.17	0.159021	0.0998365	-0.129442	0.185807	1110
Sim 66	-0.2	0.0356374	-0.109521	-0.185333	0.151997	1117			Sim 66	-0.19	0.0324673	-0.0652645	-0.166938	0.174718	1117			Sim 66	-0.19	0.158426	0.0803979	-0.164577	0.157654	1125			Sim 66	-0.16	0.156001	0.0831551	-0.0811756	0.150688	1125
Sim 67	-0.18	0.0667974	-0.0846409	-0.163431	0.100638	1117			Sim 67	-0.17	0.0710829	-0.0440938	-0.150721	0.122289	1117			Sim 67	-0.2	0.135764	0.0775026	-0.173208	0.159975	1144			Sim 67	-0.18	0.137476	0.089839	-0.157388	0.168158	1144
Sim 68	-0.19	0.0543306	-0.0827508	-0.168097	0.112535	1086			Sim 68	-0.18	0.054097	-0.053013	-0.146663	0.114245	1086			Sim 68	-0.2	0.156071	0.0853504	-0.163412	0.196371	1077			Sim 68	-0.18	0.157507	0.11825	-0.100133	0.192001	1077
Sim 69	-0.18	0.0351359	-0.109441	-0.187483	-0.0234819	1100			Sim 69	-0.18	0.036346	-0.0612482	-0.180024	-0.0240888	1100			Sim 69	-0.18	0.153869	0.0242614	-0.153171	0.161282	1120			Sim 69	-0.17	0.154986	0.0484145	-0.129195	0.168629	1120
Sim 70	-0.19	0.0307686	-0.114514	-0.184919	0.0571881	1098			Sim 70	-0.18	0.0291395	-0.0749182	-0.164104	0.0423159	1098			Sim 70	-0.18	0.144469	0.0489365	-0.154215	0.133856	1129			Sim 70	-0.18	0.148271	0.0831912	-0.113445	0.138521	1129
Sim 71	-0.2	0.0357758	-0.103559	-0.192824	0.0986808	1117			Sim 71	-0.18	0.036997	-0.0667741	-0.197997	0.106578	1117			Sim 71	-0.17	0.167385	0.0925577	-0.14337	0.281761	1136			Sim 71	-0.12	0.164046	0.105067	-0.0584631	0.27245	1136
Sim 72	-0.19	0.0535355	-0.103346	-0.1722	0.120744	1161			Sim 72	-0.18	0.0534982	-0.0673317	-0.151403	0.129201	1161			Sim 72	-0.17	0.170133	0.0847862	-0.136614	0.152028	1148			Sim 72	-0.14	0.171784	0.0956104	-0.0864628	0.151956	1148
Sim 73	-0.17	0.0668717	-0.0910046	-0.169873	0.0462721	1141			Sim 73	-0.14	0.0714346	-0.0394801	-0.150402	0.03362	1141			Sim 73	-0.18	0.187977	0.126377	-0.152014	0.23138	1136			Sim 73	-0.15	0.189158	0.137161	-0.122459	0.224501	1136
Sim 74	-0.19	0.0343902	-0.115489	-0.196507	0.0386696	1130			Sim 74	-0.19	0.0347563	-0.0752713	-0.193252	0.0344954	1130			Sim 74	-0.19	0.165643	0.081686	-0.163071	0.143587	1140			Sim 74	-0.16	0.162534	0.0896552	-0.121514	0.14212	1140
Sim 75	-0.18	0.0452924	-0.0987365	-0.165098	0.0858928	1170			Sim 75	-0.16	0.0484347	-0.0598102	-0.140753	0.0848237	1170			Sim 75	-0.16	0.179175	0.0894131	-0.133247	0.154622	1153			Sim 75	-0.12	0.183617	0.114777	-0.0645266	0.168856	1153
Sim 76	-0.19	0.0176166	-0.120747	-0.176422	0.00147242	1121			Sim 76	-0.18	0.021553	-0.0882609	-0.170775	0.000845447	1121			Sim 76	-0.18	0.136998	0.0281158	-0.155201	0.128684	1119			Sim 76	-0.15	0.138738	0.0779862	-0.097102	0.106311	1119
Sim 77	-0.18	0.0160189	-0.116462	-0.164526	-0.000350561	1106			Sim 77	-0.17	0.0164303	-0.0804	-0.158311	-0.00930739	1106			Sim 77	-0.16	0.162623	0.0541872	-0.156966	0.127801	1076			Sim 77	-0.11	0.164169	0.0940575	-0.0850751	0.123404	1076
Sim 78	-0.18	0.0628294	-0.0873543	-0.183677	0.0107168	1172			Sim 78	-0.17	0.0668055	-0.0489744	-0.182665	0.00663675	1172			Sim 78	-0.16	0.170002	0.0878785	-0.1257	0.138193	1178			Sim 78	-0.11	0.17055	0.0812319	-0.0409015	0.146036	1178
Sim 79	-0.19	0.0519738	-0.108811	-0.19001	0.0930107	1123			Sim 79	-0.18	0.0508045	-0.0746734	-0.201579	0.094442	1123			Sim 79	-0.17	0.179168	0.133453	-0.154481	0.170557	1152			Sim 79	-0.13	0.181179	0.133956	-0.119895	0.172844	1152
Sim 80	-0.19	0.0494469	-0.0983222	-0.190082	0.0405562	1135			Sim 80	-0.19	0.0475305	-0.0529821	-0.181259	0.0595456	1135			Sim 80	-0.18	0.169786	0.0948585	-0.172715	0.170522	1136			Sim 80	-0.17	0.171588	0.130759	-0.159889	0.177994	1136
Sim 81	-0.19	0.0432846	-0.10542	-0.173872	0.0979698	1116			Sim 81	-0.18	0.0423905	-0.0651047	-0.156181	0.0955259	1116			Sim 81	-0.17	0.17819	0.102722	-0.116057	0.147603	1141			Sim 81	-0.12	0.179932	0.114169	-0.0670975	0.149889	1141
Sim 82	-0.19	0.0671149	-0.0880484	-0.190299	0.14073	1113			Sim 82	-0.18	0.0674227	-0.0428412	-0.187469	0.131387	1113			Sim 82	-0.16	0.153071	0.0744411	-0.128314	0.180993	1107			Sim 82	-0.13	0.15468	0.0876494	-0.0634131	0.180451	1107
Sim 83	-0.19	0.0482224	-0.112369	-0.195814	-0.00516303	1150			Sim 83	-0.18	0.0455704	-0.0799509	-0.184839	-0.0151809	1150			Sim 83	-0.18	0.175713	0.0990511	-0.158341	0.265351	1173			Sim 83	-0.16	0.177196	0.118506	-0.120805	0.257213	1173
Sim 84	-0.19	0.0363012	-0.116603	-0.187648	-0.105053	1171			Sim 84	-0.17	0.0382361	-0.0703939	-0.176191	-0.0967172	1171			Sim 84	-0.2	0.15897	0.105279	-0.172602	0.147325	1151			Sim 84	-0.19	0.158533	0.106229	-0.128509	0.142846	1151
Sim 85	-0.19	0.0511598	-0.108759	-0.169009	0.0932081	1141			Sim 85	-0.18	0.0538388	-0.0647415	-0.159181	0.10419	1141			Sim 85	-0.18	0.177408	0.120732	-0.147184	0.233175	1130			Sim 85	-0.15	0.176831	0.13342	-0.0706177	0.236064	1130
Sim 86	-0.18	0.0407881	-0.0879918	-0.167927	0.0997358	1127			Sim 86	-0.17	0.041092	-0.0501905	-0.152013	0.0911378	1127			Sim 86	-0.17	0.149164	0.0549387	-0.155769	0.252499	1143			Sim 86	-0.14	0.150541	0.0779689	-0.105131	0.256294	1143
Sim 87	-0.19	0.0573973	-0.0942056	-0.167573	0.01032	1084			Sim 87	-0.19	0.055615	-0.0635886	-0.143283	0.01563	1084			Sim 87	-0.19	0.185823	0.108077	-0.160687	0.270094	1124			Sim 87	-0.16	0.190199	0.117842	-0.091066	0.263199	1124
Sim 88	-0.19	0.032101	-0.103029	-0.188325	0.0767216	1178			Sim 88	-0.18	0.0292445	-0.0654106	-0.153821	0.0717781	1178			Sim 88	-0.21	0.138822	0.0215923	-0.173069	0.0848208	1154			Sim 88	-0.19	0.138247	0.0457932	-0.118546	0.0822416	1154
Sim 89	-0.19	0.0415466	-0.110066	-0.167902	-0.0334199	1099			Sim 89	-0.18	0.041184	-0.0710803	-0.126455	-0.0251053	1099			Sim 89	-0.17	0.159376	0.052722	-0.15151	0.184187	1082			Sim 89	-0.16	0.162932	0.105819	-0.123391	0.192793	1082
Sim 90	-0.19	0.0605002	-0.094968	-0.192666	0.0521309	1163			Sim 90	-0.19	0.0639388	-0.054415	-0.186482	0.0426404	1163			Sim 90	-0.18	0.164048	0.10923	-0.166001	0.126643	1172			Sim 90	-0.15	0.164008	0.100311	-0.130429	0.107223	1172
Sim 91	-0.2	0.0363207	-0.124094	-0.175818	0.0566517	1086			Sim 91	-0.19	0.0336378	-0.0957581	-0.15898	0.0497831	1086			Sim 91	-0.17	0.161685	0.0485291	-0.154694	0.191718	1126			Sim 91	-0.15	0.160231	0.0819676	-0.0922631	0.184675	1126
Sim 92	-0.19	0.0678909	-0.0964326	-0.180584	0.0656525	1136			Sim 92	-0.18	0.0691801	-0.0587786	-0.16636	0.0628003	1136			Sim 92	-0.17	0.179139	0.127911	-0.143784	0.255515	1188			Sim 92	-0.15	0.181755	0.144169	-0.0519682	0.253785	1188
Sim 93	-0.2	0.0287057	-0.122145	-0.214401	-0.0245154	1120			Sim 93	-0.19	0.0263418	-0.0849717	-0.237728	-0.0244943	1120			Sim 93	-0.17	0.161564	0.0550803	-0.14493	0.120946	1084			Sim 93	-0.14	0.158318	0.0592706	-0.0743907	0.0979113	1084
Sim 94	-0.19	0.0323504	-0.113549	-0.173317	0.128471	1115			Sim 94	-0.19	0.0279357	-0.0779049	-0.1395	0.126125	1115			Sim 94	-0.17	0.168157	0.103373	-0.16186	0.231084	1109			Sim 94	-0.12	0.168844	0.124646	-0.0772879	0.217743	1109
Sim 95	-0.19	0.0605207	-0.0986383	-0.178992	0.0189711	1161			Sim 95	-0.17	0.0612298	-0.0483418	-0.154209	0.0223209	1161			Sim 95	-0.2	0.177218	0.12058	-0.169477	0.146684	1162			Sim 95	-0.2	0.175142	0.118756	-0.136349	0.139322	1162
Sim 96	-0.19	0.0260293	-0.103348	-0.161699	0.079984	1117			Sim 96	-0.19	0.0246479	-0.0640929	-0.125017	0.0759004	1117			Sim 96	-0.2	0.143779	0.0788477	-0.178388	0.191241	1148			Sim 96	-0.17	0.142438	0.0868579	-0.127913	0.193691	1148
Sim 97	-0.19	0.0591763	-0.0972407	-0.177486	0.106368	1140			Sim 97	-0.18	0.0572616	-0.0533779	-0.162561	0.0961882	1140			Sim 97	-0.17	0.183642	0.117946	-0.13598	0.219951	1081			Sim 97	-0.13	0.18464	0.118049	-0.0609331	0.225989	1081
Sim 98	-0.18	0.0558262	-0.0984594	-0.18756	-0.00379692	1174			Sim 98	-0.17	0.0556192	-0.0627148	-0.17954	-0.00745399	1174			Sim 98	-0.19	0.184718	0.101646	-0.160931	0.189144	1126			Sim 98	-0.17	0.1839	0.124029	-0.11955	0.192586	1126
Sim 99	-0.2	0.0523366	-0.108494	-0.201927	-0.0140517	1153			Sim 99	-0.21	0.0498231	-0.0747224	-0.210401	-0.0376155	1153			Sim 99	-0.2	0.179176	0.117254	-0.169821	0.128933	1125			Sim 99	-0.2	0.178066	0.117051	-0.145129	0.12906	1125
Sim 100	-0.19	0.0576429	-0.10618	-0.176341	0.0144685	1119			Sim 100	-0.19	0.0552619	-0.0660414	-0.164546	0.0161507	1119			Sim 100	-0.15	0.183633	0.0887137	-0.105251	0.218283	1094			Sim 100	-0.12	0.18184	0.10728	-0.074238	0.242263	1094
N=1000K									N=1000K									N=1000K									N=1000K
	MRMix	IVW	Median	Mode	Egger	Number of IVs				MRMix	IVW	Median	Mode	Egger	Number of IVs				MRMix	IVW	Median	Mode	Egger	Number of IVs				MRMix	IVW	Median	Mode	Egger	Number of IVs
Sim 1	-0.2	0.0625952	-0.124233	-0.192652	0.0638892	1718			Sim 1	-0.19	0.0602518	-0.0904138	-0.198351	0.0623509	1718			Sim 1	-0.19	0.167604	0.0639075	-0.168449	0.17616	1786			Sim 1	-0.18	0.167581	0.0711339	-0.15353	0.179263	1786
Sim 2	-0.2	0.0648241	-0.115551	-0.194614	0.0969711	1769			Sim 2	-0.19	0.0635718	-0.0815384	-0.200369	0.0930983	1769			Sim 2	-0.19	0.184037	0.0917056	-0.161622	0.221078	1775			Sim 2	-0.16	0.182511	0.101866	-0.123695	0.213728	1775
Sim 3	-0.2	0.0468914	-0.135962	-0.187495	0.021532	1757			Sim 3	-0.19	0.0477662	-0.0961966	-0.195436	0.0226734	1757			Sim 3	-0.19	0.178261	0.0887508	-0.163067	0.145386	1784			Sim 3	-0.18	0.180177	0.102007	-0.155746	0.152263	1784
Sim 4	-0.19	0.0634818	-0.134929	-0.197043	0.0141813	1835			Sim 4	-0.19	0.0648134	-0.0933884	-0.179171	0.0162908	1835			Sim 4	-0.18	0.180039	0.0962911	-0.16756	0.197497	1832			Sim 4	-0.17	0.180728	0.113406	-0.155143	0.199605	1832
Sim 5	-0.2	0.0665334	-0.124155	-0.1979	0.0962431	1794			Sim 5	-0.2	0.0651065	-0.0874428	-0.197588	0.0929584	1794			Sim 5	-0.19	0.193481	0.134872	-0.160358	0.229444	1782			Sim 5	-0.18	0.192709	0.148009	-0.131521	0.231147	1782
Sim 6	-0.19	0.0366334	-0.127656	-0.187302	0.00705039	1798			Sim 6	-0.19	0.0359299	-0.0977012	-0.185033	0.00309831	1798			Sim 6	-0.19	0.165488	0.0766407	-0.180329	0.158368	1795			Sim 6	-0.18	0.165171	0.0798123	-0.162755	0.150457	1795
Sim 7	-0.19	0.0523324	-0.112227	-0.189312	0.0716564	1765			Sim 7	-0.19	0.0529703	-0.0786817	-0.18369	0.0768032	1765			Sim 7	-0.18	0.171958	0.0701732	-0.166323	0.125579	1743			Sim 7	-0.18	0.172335	0.0782688	-0.135853	0.12813	1743
Sim 8	-0.19	0.0186913	-0.138329	-0.191106	0.0324912	1784			Sim 8	-0.19	0.0211014	-0.112906	-0.198645	0.0339632	1784			Sim 8	-0.2	0.141544	0.0514719	-0.173971	0.0734854	1747			Sim 8	-0.2	0.140255	0.0619013	-0.171045	0.0724701	1747
Sim 9	-0.19	0.0554921	-0.132004	-0.200952	0.0641451	1810			Sim 9	-0.18	0.0552126	-0.101066	-0.192641	0.0716527	1810			Sim 9	-0.19	0.19235	0.124477	-0.165477	0.248268	1860			Sim 9	-0.19	0.191919	0.119005	-0.146359	0.245221	1860
Sim 10	-0.19	0.030956	-0.128881	-0.196107	0.0514875	1776			Sim 10	-0.18	0.0314818	-0.0839499	-0.190171	0.0573864	1776			Sim 10	-0.18	0.165955	0.0801587	-0.158033	0.175029	1784			Sim 10	-0.16	0.167598	0.100223	-0.118597	0.182123	1784
Sim 11	-0.2	0.0623794	-0.122766	-0.196765	0.147931	1748			Sim 11	-0.19	0.0608964	-0.0836559	-0.206213	0.139267	1748			Sim 11	-0.18	0.18472	0.119343	-0.156149	0.208052	1746			Sim 11	-0.18	0.186078	0.123684	-0.14528	0.211741	1746
Sim 12	-0.19	0.0502469	-0.133272	-0.194523	-0.00475038	1844			Sim 12	-0.19	0.0498938	-0.100218	-0.182162	0.00142623	1844			Sim 12	-0.19	0.17042	0.0618486	-0.180006	0.0783489	1825			Sim 12	-0.18	0.168388	0.050903	-0.160672	0.0728497	1825
Sim 13	-0.2	0.0510655	-0.1371	-0.198689	0.0427622	1765			Sim 13	-0.2	0.0489298	-0.114534	-0.188428	0.037418	1765			Sim 13	-0.19	0.162211	0.0495061	-0.173363	0.0910428	1761			Sim 13	-0.18	0.164432	0.0710813	-0.162065	0.0961161	1761
Sim 14	-0.19	0.0623919	-0.119434	-0.197262	0.103262	1843			Sim 14	-0.2	0.0621045	-0.0772558	-0.195397	0.114059	1843			Sim 14	-0.21	0.178908	0.11804	-0.184716	0.199497	1822			Sim 14	-0.21	0.176587	0.118274	-0.181586	0.190006	1822
Sim 15	-0.2	0.0620342	-0.124546	-0.189773	0.180028	1800			Sim 15	-0.19	0.0628353	-0.0834989	-0.185251	0.182578	1800			Sim 15	-0.19	0.172143	0.0649549	-0.177748	0.184412	1822			Sim 15	-0.19	0.173807	0.0948498	-0.161521	0.188777	1822
Sim 16	-0.19	0.0193068	-0.136037	-0.194104	-0.00233682	1718			Sim 16	-0.19	0.0197855	-0.0990015	-0.194301	-0.0127157	1718			Sim 16	-0.2	0.155546	0.053613	-0.171733	0.1963	1756			Sim 16	-0.19	0.155916	0.0663865	-0.144065	0.197288	1756
Sim 17	-0.2	0.0490813	-0.127787	-0.182532	0.102892	1778			Sim 17	-0.2	0.0491622	-0.0926295	-0.18169	0.099615	1778			Sim 17	-0.19	0.172234	0.0605341	-0.174505	0.183487	1758			Sim 17	-0.17	0.173899	0.0778908	-0.143846	0.183458	1758
Sim 18	-0.2	0.0668175	-0.129914	-0.209289	0.108697	1808			Sim 18	-0.21	0.065824	-0.0936566	-0.205721	0.106905	1808			Sim 18	-0.19	0.178946	0.0740025	-0.169778	0.201642	1800			Sim 18	-0.18	0.177292	0.0952051	-0.156768	0.196833	1800
Sim 19	-0.2	0.0405757	-0.144584	-0.191823	0.0172368	1763			Sim 19	-0.19	0.0402574	-0.117672	-0.181547	0.0176339	1763			Sim 19	-0.19	0.150394	0.0312764	-0.176983	0.12258	1801			Sim 19	-0.18	0.150869	0.0438281	-0.157812	0.120849	1801
Sim 20	-0.19	0.0428582	-0.126773	-0.188318	0.0819869	1789			Sim 20	-0.18	0.0430632	-0.0918257	-0.175081	0.0880014	1789			Sim 20	-0.19	0.179679	0.116331	-0.163537	0.21604	1771			Sim 20	-0.16	0.180932	0.130935	-0.100075	0.221068	1771
Sim 21	-0.2	0.0461645	-0.136923	-0.203082	0.0181732	1790			Sim 21	-0.2	0.0470378	-0.103642	-0.202043	0.0214966	1790			Sim 21	-0.19	0.181242	0.105158	-0.169232	0.173565	1767			Sim 21	-0.17	0.182185	0.117791	-0.151157	0.170178	1767
Sim 22	-0.19	0.0443075	-0.122476	-0.186526	0.0618812	1750			Sim 22	-0.18	0.0442751	-0.0894555	-0.183349	0.0592039	1750			Sim 22	-0.2	0.156365	0.0698206	-0.164909	0.202885	1788			Sim 22	-0.18	0.156375	0.0882341	-0.128533	0.199579	1788
Sim 23	-0.19	0.0290741	-0.136457	-0.186751	-0.0411773	1789			Sim 23	-0.19	0.0289333	-0.106875	-0.182892	-0.0409979	1789			Sim 23	-0.18	0.154899	0.0322529	-0.172415	0.126893	1766			Sim 23	-0.17	0.153556	0.0548454	-0.139616	0.126942	1766
Sim 24	-0.2	0.0595106	-0.129991	-0.182351	0.096703	1767			Sim 24	-0.19	0.0610942	-0.0956894	-0.17822	0.100412	1767			Sim 24	-0.19	0.183666	0.0915358	-0.171351	0.214778	1782			Sim 24	-0.18	0.183229	0.0975978	-0.136608	0.217602	1782
Sim 25	-0.2	0.0390138	-0.133146	-0.201022	0.0812621	1750			Sim 25	-0.2	0.0382955	-0.0996112	-0.215167	0.0713686	1750			Sim 25	-0.19	0.163544	0.0466612	-0.16272	0.159011	1739			Sim 25	-0.18	0.163934	0.0745366	-0.128676	0.16059	1739
Sim 26	-0.2	0.0456106	-0.136645	-0.197218	0.0824712	1769			Sim 26	-0.19	0.0441664	-0.0999852	-0.203244	0.0764189	1769			Sim 26	-0.19	0.170276	0.0406615	-0.178637	0.228195	1769			Sim 26	-0.19	0.17159	0.0828785	-0.18037	0.230243	1769
Sim 27	-0.19	0.056274	-0.123052	-0.192418	0.0683143	1758			Sim 27	-0.18	0.0558662	-0.08244	-0.198649	0.0702551	1758			Sim 27	-0.19	0.185897	0.109795	-0.16692	0.147426	1750			Sim 27	-0.17	0.186914	0.133794	-0.163281	0.147228	1750
Sim 28	-0.2	0.0640374	-0.123853	-0.201232	0.0886343	1818			Sim 28	-0.2	0.0635323	-0.0860731	-0.197495	0.098158	1818			Sim 28	-0.2	0.187621	0.107436	-0.17312	0.211997	1801			Sim 28	-0.2	0.187321	0.113452	-0.164567	0.214989	1801
Sim 29	-0.19	0.03342	-0.127976	-0.195969	0.0361685	1760			Sim 29	-0.19	0.03326	-0.0942649	-0.206882	0.0330853	1760			Sim 29	-0.18	0.146146	0.0208783	-0.165369	0.108654	1777			Sim 29	-0.17	0.147763	0.0418636	-0.143103	0.108337	1777
Sim 30	-0.2	0.0603297	-0.12519	-0.198063	0.0722543	1763			Sim 30	-0.21	0.0593626	-0.086339	-0.196305	0.0787116	1763			Sim 30	-0.19	0.177526	0.106461	-0.163167	0.205269	1812			Sim 30	-0.18	0.179304	0.117593	-0.122405	0.205905	1812
Sim 31	-0.19	0.0439732	-0.131071	-0.192865	0.028205	1772			Sim 31	-0.18	0.0454828	-0.0955423	-0.190183	0.0232905	1772			Sim 31	-0.2	0.155691	0.0642433	-0.169535	0.229003	1765			Sim 31	-0.2	0.154557	0.0809378	-0.145637	0.232765	1765
Sim 32	-0.2	0.0586662	-0.12304	-0.183583	0.108175	1818			Sim 32	-0.2	0.0578117	-0.0857624	-0.168613	0.104941	1818			Sim 32	-0.18	0.174248	0.0701057	-0.170059	0.175606	1748			Sim 32	-0.16	0.174548	0.0810803	-0.145702	0.168714	1748
Sim 33	-0.2	0.0621056	-0.119547	-0.199089	0.0887945	1812			Sim 33	-0.19	0.0604488	-0.0786447	-0.211258	0.082966	1812			Sim 33	-0.18	0.180891	0.0784024	-0.171161	0.169451	1825			Sim 33	-0.17	0.182091	0.0914121	-0.132338	0.171914	1825
Sim 34	-0.2	0.0468808	-0.128771	-0.194553	-0.0184917	1769			Sim 34	-0.19	0.0453343	-0.0906197	-0.195269	-0.0152514	1769			Sim 34	-0.2	0.197725	0.0887019	-0.166565	0.192099	1755			Sim 34	-0.17	0.198221	0.100009	-0.128052	0.193226	1755
Sim 35	-0.19	0.0569763	-0.119526	-0.196527	0.0915936	1781			Sim 35	-0.19	0.057229	-0.0886142	-0.188036	0.0962811	1781			Sim 35	-0.19	0.159105	0.043182	-0.180622	0.19123	1776			Sim 35	-0.18	0.158532	0.0579226	-0.160366	0.184435	1776
Sim 36	-0.19	0.0485708	-0.121464	-0.190256	0.00800911	1731			Sim 36	-0.18	0.0480008	-0.0916915	-0.190535	0.000790836	1731			Sim 36	-0.2	0.152781	0.0323766	-0.188195	0.0846981	1747			Sim 36	-0.2	0.15273	0.0442445	-0.173058	0.0934117	1747
Sim 37	-0.19	0.0314895	-0.129004	-0.196506	0.0821882	1825			Sim 37	-0.2	0.0322219	-0.0982885	-0.192166	0.0721079	1825			Sim 37	-0.19	0.174478	0.0493836	-0.160691	0.206716	1755			Sim 37	-0.17	0.17435	0.0630127	-0.124274	0.208717	1755
Sim 38	-0.19	0.0548046	-0.122336	-0.183548	0.115601	1837			Sim 38	-0.18	0.0566766	-0.0796471	-0.170435	0.120846	1837			Sim 38	-0.19	0.164369	0.0608439	-0.174475	0.165731	1847			Sim 38	-0.19	0.163967	0.0820932	-0.166754	0.169503	1847
Sim 39	-0.18	0.048423	-0.118754	-0.172155	0.000155438	1775			Sim 39	-0.16	0.0529621	-0.0759787	-0.14635	0.0140391	1775			Sim 39	-0.19	0.173763	0.0970323	-0.169987	0.139375	1766			Sim 39	-0.16	0.173597	0.110919	-0.136787	0.137494	1766
Sim 40	-0.19	0.0350282	-0.130242	-0.192909	0.0296467	1792			Sim 40	-0.19	0.0332827	-0.101968	-0.181218	0.0303804	1792			Sim 40	-0.19	0.169973	0.0635305	-0.16759	0.118398	1811			Sim 40	-0.16	0.167896	0.0656764	-0.131183	0.122878	1811
Sim 41	-0.2	0.0420865	-0.135106	-0.192549	-0.0084932	1764			Sim 41	-0.2	0.0394177	-0.106483	-0.184852	-0.0159043	1764			Sim 41	-0.19	0.165052	0.0671974	-0.168096	0.15801	1783			Sim 41	-0.16	0.165345	0.0737498	-0.124593	0.152757	1783
Sim 42	-0.2	0.0438308	-0.133559	-0.189678	0.0317148	1761			Sim 42	-0.19	0.0428826	-0.101419	-0.180085	0.0261439	1761			Sim 42	-0.2	0.171769	0.0923525	-0.179429	0.225099	1744			Sim 42	-0.2	0.169652	0.0971078	-0.163472	0.218416	1744
Sim 43	-0.19	0.0343624	-0.12868	-0.205226	0.0810543	1764			Sim 43	-0.19	0.0328199	-0.101928	-0.195248	0.0771586	1764			Sim 43	-0.18	0.156845	0.0410938	-0.1797	0.174548	1780			Sim 43	-0.16	0.156613	0.0589915	-0.176462	0.164603	1780
Sim 44	-0.2	0.0298491	-0.144958	-0.207242	0.00728079	1763			Sim 44	-0.21	0.0255621	-0.117585	-0.215796	0.00153412	1763			Sim 44	-0.19	0.161049	0.0579764	-0.163554	0.135572	1795			Sim 44	-0.18	0.161873	0.0856462	-0.145124	0.139369	1795
Sim 45	-0.19	0.0605729	-0.115111	-0.172398	0.0674066	1809			Sim 45	-0.18	0.0664565	-0.0742276	-0.16829	0.0793643	1809			Sim 45	-0.19	0.184193	0.102111	-0.183817	0.148865	1781			Sim 45	-0.17	0.182133	0.114083	-0.162464	0.144343	1781
Sim 46	-0.19	0.0527036	-0.114752	-0.185856	0.0718202	1828			Sim 46	-0.18	0.0523197	-0.0698282	-0.16429	0.0687666	1828			Sim 46	-0.19	0.185566	0.0859581	-0.165373	0.23927	1778			Sim 46	-0.16	0.186245	0.0994852	-0.123549	0.248969	1778
Sim 47	-0.19	0.0655561	-0.122677	-0.201032	0.109065	1776			Sim 47	-0.18	0.0672734	-0.0915105	-0.206741	0.105778	1776			Sim 47	-0.19	0.175341	0.0734491	-0.162138	0.139969	1769			Sim 47	-0.18	0.175487	0.0866814	-0.124444	0.134888	1769
Sim 48	-0.2	0.0416851	-0.139066	-0.188217	0.0666339	1775			Sim 48	-0.2	0.0423638	-0.105126	-0.177162	0.0706042	1775			Sim 48	-0.19	0.160634	0.0457255	-0.176807	0.160374	1838			Sim 48	-0.18	0.165227	0.0667058	-0.165659	0.161964	1838
Sim 49	-0.2	0.0360209	-0.134314	-0.206032	0.0139508	1800			Sim 49	-0.2	0.0361174	-0.0996299	-0.204806	0.0123387	1800			Sim 49	-0.18	0.16943	0.0775418	-0.15675	0.0748163	1764			Sim 49	-0.16	0.171195	0.0865372	-0.146456	0.0773948	1764
Sim 50	-0.19	0.0340396	-0.139398	-0.178585	0.00945736	1780			Sim 50	-0.19	0.0346737	-0.103278	-0.169847	0.00623516	1780			Sim 50	-0.19	0.167041	0.0637135	-0.178037	0.112385	1797			Sim 50	-0.17	0.172286	0.0887841	-0.141319	0.12037	1797
Sim 51	-0.19	0.0342552	-0.123077	-0.186767	0.0396574	1785			Sim 51	-0.19	0.0353425	-0.0865478	-0.175886	0.041663	1785			Sim 51	-0.21	0.193947	0.11193	-0.179193	0.182443	1763			Sim 51	-0.21	0.195682	0.133393	-0.175168	0.188266	1763
Sim 52	-0.19	0.0489815	-0.117949	-0.189956	0.0190787	1814			Sim 52	-0.17	0.0481883	-0.0835591	-0.173447	0.013525	1814			Sim 52	-0.18	0.190688	0.0879904	-0.159152	0.205484	1805			Sim 52	-0.15	0.1912	0.101482	-0.110107	0.208601	1805
Sim 53	-0.19	0.0566955	-0.12148	-0.187772	0.0385619	1849			Sim 53	-0.18	0.0573045	-0.0834715	-0.195181	0.033591	1849			Sim 53	-0.19	0.185098	0.0672537	-0.169779	0.141195	1810			Sim 53	-0.17	0.187097	0.0881083	-0.146993	0.145276	1810
Sim 54	-0.2	0.0308615	-0.13306	-0.200105	0.0452343	1822			Sim 54	-0.18	0.0286119	-0.0979168	-0.217715	0.0346136	1822			Sim 54	-0.2	0.175754	0.0733291	-0.183738	0.143697	1752			Sim 54	-0.2	0.174184	0.0858936	-0.157802	0.139903	1752
Sim 55	-0.2	0.0246383	-0.133237	-0.194355	-0.0269615	1783			Sim 55	-0.19	0.0251514	-0.0999036	-0.195868	-0.0315727	1783			Sim 55	-0.2	0.144615	0.0159454	-0.199801	0.0559413	1781			Sim 55	-0.21	0.141633	0.0465226	-0.196441	0.050954	1781
Sim 56	-0.19	0.0568744	-0.124293	-0.189888	0.0233399	1757			Sim 56	-0.18	0.0571209	-0.0805895	-0.17549	0.0181981	1757			Sim 56	-0.19	0.178187	0.0898286	-0.163627	0.179958	1764			Sim 56	-0.17	0.177471	0.0905325	-0.131765	0.181932	1764
Sim 57	-0.19	0.0735491	-0.100548	-0.190586	0.164488	1750			Sim 57	-0.18	0.0762951	-0.0615217	-0.171061	0.173452	1750			Sim 57	-0.19	0.184521	0.120831	-0.16529	0.272529	1713			Sim 57	-0.18	0.182016	0.115132	-0.148239	0.284887	1713
Sim 58	-0.2	0.0645046	-0.111436	-0.190682	0.150558	1753			Sim 58	-0.2	0.0634133	-0.0730985	-0.192515	0.148256	1753			Sim 58	-0.19	0.162561	0.08257	-0.174873	0.191944	1791			Sim 58	-0.17	0.159615	0.0979846	-0.167716	0.193975	1791
Sim 59	-0.19	0.0596911	-0.118506	-0.188301	0.0602006	1770			Sim 59	-0.18	0.0616132	-0.0816707	-0.173672	0.064337	1770			Sim 59	-0.18	0.191278	0.0876927	-0.168675	0.245745	1801			Sim 59	-0.17	0.190578	0.102505	-0.131135	0.245792	1801
Sim 60	-0.19	0.0507145	-0.124083	-0.18919	0.0606743	1817			Sim 60	-0.18	0.0510272	-0.0823122	-0.18418	0.060684	1817			Sim 60	-0.19	0.156802	0.0381663	-0.178059	0.140971	1780			Sim 60	-0.17	0.155968	0.05738	-0.143186	0.141519	1780
Sim 61	-0.2	0.0457708	-0.13293	-0.197508	0.07076	1753			Sim 61	-0.21	0.0442396	-0.0976079	-0.187582	0.0817237	1753			Sim 61	-0.18	0.154935	0.0662366	-0.170575	0.199234	1779			Sim 61	-0.18	0.154363	0.0765925	-0.132639	0.195953	1779
Sim 62	-0.19	0.0607965	-0.119695	-0.183481	0.0941092	1751			Sim 62	-0.19	0.0621484	-0.0810462	-0.191513	0.0859379	1751			Sim 62	-0.18	0.178374	0.0842062	-0.166378	0.196894	1842			Sim 62	-0.18	0.17729	0.0924235	-0.143163	0.194644	1842
Sim 63	-0.19	0.0609506	-0.108832	-0.177484	0.123836	1790			Sim 63	-0.18	0.0617302	-0.0714588	-0.170099	0.125178	1790			Sim 63	-0.21	0.177804	0.108443	-0.18658	0.123065	1728			Sim 63	-0.21	0.174082	0.110915	-0.175015	0.117657	1728
Sim 64	-0.19	0.046049	-0.121332	-0.191596	0.0272484	1739			Sim 64	-0.19	0.0468437	-0.0836599	-0.181098	0.0276936	1739			Sim 64	-0.2	0.159539	0.0898681	-0.184064	0.170648	1816			Sim 64	-0.19	0.156938	0.107968	-0.172132	0.16548	1816
Sim 65	-0.19	0.032849	-0.128572	-0.19564	0.0235672	1717			Sim 65	-0.19	0.0327707	-0.090824	-0.198638	0.0272141	1717			Sim 65	-0.19	0.16408	0.0658566	-0.166527	0.190435	1746			Sim 65	-0.17	0.161712	0.0796621	-0.154962	0.186738	1746
Sim 66	-0.2	0.0340688	-0.135675	-0.189907	0.0727428	1766			Sim 66	-0.2	0.0313421	-0.102656	-0.196579	0.079327	1766			Sim 66	-0.2	0.170266	0.0859028	-0.175475	0.125781	1766			Sim 66	-0.18	0.169598	0.0873814	-0.156878	0.117898	1766
Sim 67	-0.19	0.0642838	-0.113657	-0.173628	0.0932809	1761			Sim 67	-0.18	0.0665526	-0.0721259	-0.166583	0.1056	1761			Sim 67	-0.2	0.142286	0.0630774	-0.181905	0.127368	1800			Sim 67	-0.21	0.142677	0.0751251	-0.173995	0.133671	1800
Sim 68	-0.2	0.0475637	-0.117336	-0.190529	0.126793	1740			Sim 68	-0.2	0.0456699	-0.0832024	-0.172155	0.132779	1740			Sim 68	-0.2	0.150843	0.0696479	-0.184272	0.205021	1727			Sim 68	-0.2	0.151223	0.0909348	-0.15367	0.20627	1727
Sim 69	-0.19	0.0357392	-0.130472	-0.182409	0.013259	1735			Sim 69	-0.18	0.0373523	-0.0923934	-0.188183	0.0113355	1735			Sim 69	-0.19	0.159219	0.0162771	-0.172537	0.15341	1754			Sim 69	-0.18	0.159318	0.0306926	-0.148671	0.159968	1754
Sim 70	-0.2	0.0359616	-0.136531	-0.190041	0.0434405	1778			Sim 70	-0.19	0.0337208	-0.104395	-0.194415	0.0434559	1778			Sim 70	-0.18	0.153748	0.0172404	-0.164098	0.125603	1788			Sim 70	-0.19	0.155619	0.0640421	-0.151431	0.131099	1788
Sim 71	-0.2	0.0299407	-0.131335	-0.199794	0.0913147	1740			Sim 71	-0.2	0.0303616	-0.0989483	-0.195155	0.0956544	1740			Sim 71	-0.19	0.16619	0.079302	-0.172038	0.236977	1746			Sim 71	-0.16	0.165776	0.0893514	-0.148956	0.223148	1746
Sim 72	-0.19	0.0555241	-0.126402	-0.192959	0.0847098	1789			Sim 72	-0.19	0.0547056	-0.0987568	-0.172356	0.0921473	1789			Sim 72	-0.18	0.172104	0.0700294	-0.163974	0.185219	1778			Sim 72	-0.16	0.172736	0.0766789	-0.125889	0.185847	1778
Sim 73	-0.19	0.0551763	-0.117368	-0.18032	0.0999456	1806			Sim 73	-0.17	0.0579853	-0.0770728	-0.173878	0.100909	1806			Sim 73	-0.2	0.179713	0.106476	-0.173503	0.260518	1817			Sim 73	-0.19	0.180283	0.107054	-0.150807	0.258208	1817
Sim 74	-0.2	0.0344169	-0.13671	-0.201357	0.0293337	1791			Sim 74	-0.19	0.0351834	-0.105175	-0.198336	0.0262603	1791			Sim 74	-0.19	0.166417	0.0665037	-0.174511	0.168844	1771			Sim 74	-0.18	0.164116	0.0769229	-0.152704	0.167281	1771
Sim 75	-0.19	0.0460717	-0.123748	-0.186099	0.0544716	1833			Sim 75	-0.19	0.047621	-0.0888472	-0.167004	0.0583909	1833			Sim 75	-0.18	0.177504	0.0710203	-0.160411	0.168571	1833			Sim 75	-0.16	0.179994	0.0911359	-0.114778	0.17541	1833
Sim 76	-0.2	0.0248648	-0.141565	-0.191579	-0.0191144	1777			Sim 76	-0.19	0.0272154	-0.111669	-0.175486	-0.0164739	1777			Sim 76	-0.19	0.139173	0.00672428	-0.174215	0.149179	1749			Sim 76	-0.18	0.139387	0.0372015	-0.152202	0.147059	1749
Sim 77	-0.19	0.0190127	-0.135651	-0.17959	-0.00820944	1775			Sim 77	-0.18	0.0193324	-0.107444	-0.169838	-0.0094808	1775			Sim 77	-0.18	0.168927	0.0498003	-0.167393	0.134942	1753			Sim 77	-0.16	0.169685	0.0725157	-0.146625	0.135646	1753
Sim 78	-0.18	0.0584373	-0.116318	-0.195457	0.0636268	1778			Sim 78	-0.18	0.0616635	-0.0785502	-0.187638	0.0628814	1778			Sim 78	-0.18	0.168278	0.0667402	-0.150072	0.190015	1809			Sim 78	-0.15	0.168013	0.0881918	-0.0996606	0.19517	1809
Sim 79	-0.2	0.051476	-0.130181	-0.19283	0.0775537	1772			Sim 79	-0.19	0.0507667	-0.0983407	-0.193814	0.0770019	1772			Sim 79	-0.19	0.173813	0.108962	-0.177616	0.207742	1795			Sim 79	-0.17	0.174444	0.112991	-0.155228	0.213149	1795
Sim 80	-0.19	0.0553283	-0.120868	-0.187034	0.0225105	1813			Sim 80	-0.19	0.0543926	-0.0842411	-0.186861	0.0247948	1813			Sim 80	-0.19	0.169984	0.0728862	-0.175056	0.173344	1797			Sim 80	-0.19	0.170976	0.0968645	-0.166793	0.178532	1797
Sim 81	-0.19	0.0446679	-0.124864	-0.184154	0.0625566	1746			Sim 81	-0.19	0.0443752	-0.091549	-0.1836	0.0611229	1746			Sim 81	-0.19	0.175762	0.0808789	-0.150187	0.190565	1755			Sim 81	-0.18	0.175611	0.094702	-0.101318	0.198274	1755
Sim 82	-0.19	0.0740742	-0.11375	-0.19742	0.0748743	1759			Sim 82	-0.18	0.0741566	-0.0697673	-0.193675	0.0742896	1759			Sim 82	-0.18	0.166084	0.0592145	-0.162002	0.136477	1741			Sim 82	-0.15	0.167497	0.0788334	-0.108366	0.137186	1741
Sim 83	-0.2	0.0473236	-0.133566	-0.19076	0.0359852	1829			Sim 83	-0.2	0.0445078	-0.101477	-0.1891	0.0365709	1829			Sim 83	-0.19	0.177004	0.0862707	-0.180397	0.22425	1798			Sim 83	-0.2	0.177287	0.101107	-0.162086	0.224256	1798
Sim 84	-0.19	0.0435393	-0.135032	-0.191246	-0.0570913	1827			Sim 84	-0.18	0.0436431	-0.0995292	-0.189197	-0.0474329	1827			Sim 84	-0.21	0.16175	0.0941809	-0.190455	0.14349	1805			Sim 84	-0.21	0.161239	0.102519	-0.171977	0.141268	1805
Sim 85	-0.19	0.0575625	-0.129052	-0.184487	0.0472983	1781			Sim 85	-0.19	0.0600093	-0.0921196	-0.16585	0.0503697	1781			Sim 85	-0.2	0.182197	0.0973135	-0.167824	0.197305	1755			Sim 85	-0.18	0.181388	0.119421	-0.132137	0.199448	1755
Sim 86	-0.19	0.0428089	-0.115326	-0.188975	0.0488658	1727			Sim 86	-0.18	0.0443669	-0.0736688	-0.163722	0.0386618	1727			Sim 86	-0.19	0.156408	0.0534423	-0.178018	0.192571	1787			Sim 86	-0.19	0.155904	0.0703789	-0.144982	0.199743	1787
Sim 87	-0.19	0.0614364	-0.116533	-0.184307	0.034788	1749			Sim 87	-0.19	0.0605689	-0.0829548	-0.159056	0.0329296	1749			Sim 87	-0.19	0.188536	0.0988535	-0.177691	0.229323	1764			Sim 87	-0.18	0.192269	0.106004	-0.151678	0.227798	1764
Sim 88	-0.2	0.0312233	-0.127748	-0.19471	0.0741993	1832			Sim 88	-0.19	0.0302493	-0.0905365	-0.180171	0.0658832	1832			Sim 88	-0.21	0.139074	0.00236854	-0.185746	0.112177	1827			Sim 88	-0.2	0.138076	0.0217502	-0.166074	0.113059	1827
Sim 89	-0.19	0.0409471	-0.130596	-0.190356	-0.00395982	1725			Sim 89	-0.19	0.0399164	-0.0988581	-0.166862	-0.000667306	1725			Sim 89	-0.18	0.158634	0.0506092	-0.168038	0.189571	1777			Sim 89	-0.18	0.161153	0.0658656	-0.148821	0.193943	1777
Sim 90	-0.19	0.058352	-0.121347	-0.19936	0.0692576	1785			Sim 90	-0.19	0.0597761	-0.0825831	-0.200384	0.0728676	1785			Sim 90	-0.2	0.167009	0.0841835	-0.180348	0.154506	1829			Sim 90	-0.19	0.167194	0.095825	-0.167207	0.147807	1829
Sim 91	-0.2	0.0407993	-0.141926	-0.181874	0.0444031	1719			Sim 91	-0.2	0.0401026	-0.115499	-0.178497	0.0363011	1719			Sim 91	-0.19	0.161673	0.0277073	-0.175798	0.203156	1788			Sim 91	-0.18	0.160047	0.0554224	-0.150239	0.202524	1788
Sim 92	-0.19	0.0734538	-0.112183	-0.196562	0.0565924	1760			Sim 92	-0.18	0.0744389	-0.0795219	-0.187322	0.0590005	1760			Sim 92	-0.19	0.190715	0.123771	-0.163645	0.175853	1825			Sim 92	-0.16	0.193301	0.13403	-0.132957	0.174193	1825
Sim 93	-0.2	0.0312659	-0.140245	-0.213305	0.00301569	1716			Sim 93	-0.2	0.0293054	-0.11376	-0.228769	0.00339295	1716			Sim 93	-0.19	0.169561	0.0563874	-0.177987	0.135374	1733			Sim 93	-0.17	0.167509	0.0584104	-0.126603	0.124845	1733
Sim 94	-0.19	0.0292355	-0.133294	-0.187244	0.1083	1781			Sim 94	-0.19	0.0272211	-0.100174	-0.162231	0.103209	1781			Sim 94	-0.19	0.163842	0.0800163	-0.169618	0.233659	1747			Sim 94	-0.17	0.1626	0.0984193	-0.147996	0.238819	1747
Sim 95	-0.2	0.0653936	-0.124051	-0.18262	0.0150852	1830			Sim 95	-0.19	0.0674822	-0.0819228	-0.174621	0.00872727	1830			Sim 95	-0.2	0.181599	0.108059	-0.179495	0.163863	1764			Sim 95	-0.21	0.180435	0.114722	-0.163957	0.158859	1764
Sim 96	-0.2	0.0338756	-0.128849	-0.186771	0.0261458	1767			Sim 96	-0.2	0.0322841	-0.0918494	-0.161851	0.0281289	1767			Sim 96	-0.2	0.149153	0.0604011	-0.189209	0.154793	1818			Sim 96	-0.19	0.149194	0.0784743	-0.17633	0.151445	1818
Sim 97	-0.2	0.054461	-0.121933	-0.187545	0.112488	1804			Sim 97	-0.2	0.0527954	-0.0932181	-0.18907	0.109659	1804			Sim 97	-0.19	0.168055	0.0902898	-0.16478	0.27879	1740			Sim 97	-0.16	0.168789	0.108388	-0.129155	0.281371	1740
Sim 98	-0.19	0.0520398	-0.125202	-0.189965	0.0478899	1837			Sim 98	-0.19	0.0519953	-0.08781	-0.19259	0.0463688	1837			Sim 98	-0.2	0.182439	0.0883695	-0.181198	0.215122	1793			Sim 98	-0.19	0.180788	0.100741	-0.161187	0.220673	1793
Sim 99	-0.2	0.0531741	-0.130883	-0.200464	0.0442523	1781			Sim 99	-0.2	0.0524934	-0.0973834	-0.217488	0.0305028	1781			Sim 99	-0.2	0.184386	0.0990844	-0.18874	0.150805	1761			Sim 99	-0.21	0.183305	0.100315	-0.179674	0.151876	1761
Sim 100	-0.19	0.0616049	-0.122237	-0.18551	0.0324539	1762			Sim 100	-0.19	0.0617454	-0.0918482	-0.180978	0.0245978	1762			Sim 100	-0.18	0.180211	0.0858167	-0.14844	0.220146	1748			Sim 100	-0.15	0.178791	0.0775591	-0.102257	0.226615	1748

## Sheet: Supp_fig1
(a) 50% valid IVs; nx=ny									(b) 50% valid IVs; nx=3ny									(c) 25% valid IVs; nx=ny									(d) 25% valid IVs; nx=3ny
N=50K									N=50K									N=50K									N=50K
	MRMix	IVW	Median	Mode	Egger	Number of IVs				MRMix	IVW	Median	Mode	Egger	Number of IVs				MRMix	IVW	Median	Mode	Egger	Number of IVs				MRMix	IVW	Median	Mode	Egger	Number of IVs
Sim 1	-0.08	0.0737506	0.0538664	-0.0319453	-0.221464	15			Sim 1	-0.23	0.00896322	0.000199883	-0.0657878	-0.109401	15			Sim 1	0.005	0.36466	0.368254	0.330663	0.614423	17			Sim 1	0.23	0.354695	0.352476	0.250767	0.638419	17
Sim 2	0.5	0.381952	0.391934	0.405733	1.2356	14			Sim 2	-0.18	0.420831	0.509746	0.603702	1.25661	14			Sim 2	0.005	0.367793	0.394682	0.267154	-0.276257	14			Sim 2	0.25	0.378294	0.220476	0.174866	-0.284584	14
Sim 3	-0.05	0.258417	0.0838768	0.00842141	-1.01143	17			Sim 3	0.17	0.288965	0.146277	0.0325342	-1.13727	17			Sim 3	0.005	0.284767	0.263116	0.1655	0.433067	10			Sim 3	0.17	0.319705	0.243594	0.162261	1.21721	10
Sim 4	0.09	0.256582	0.22555	0.18491	-0.761511	17			Sim 4	-0.41	0.275767	0.272415	0.0985347	-0.846527	17			Sim 4	0.18	0.247939	0.249675	0.240499	1.17139	21			Sim 4	0.13	0.230307	0.250095	0.193131	1.61618	21
Sim 5	-0.06	0.03306	0.0602698	-0.00613463	0.0700192	11			Sim 5	0.18	0.0206648	0.0474282	0.00298116	-0.124184	11			Sim 5	-0.14	0.269495	0.404237	0.464526	0.163175	13			Sim 5	0.42	0.217292	0.333614	0.460988	0.00674533	13
Sim 6	0.41	0.22174	0.266226	0.216562	-0.947365	10			Sim 6	0.49	0.217722	0.320401	0.35287	-0.651885	10			Sim 6	0.16	0.104053	0.162848	0.200202	0.38833	13			Sim 6	0.47	0.0639331	0.0173855	-0.0453713	-0.286304	13
Sim 7	0.06	0.177152	0.0473498	0.0312804	0.882394	15			Sim 7	-0.17	0.184243	0.0826501	-0.000570518	1.33592	15			Sim 7	-0.04	0.166124	0.0310927	0.00176943	-0.986659	12			Sim 7	-0.02	0.167176	0.0726246	0.00978676	-1.11918	12
Sim 8	-0.09	0.248528	0.262654	-0.0578725	1.76209	7			Sim 8	0.45	0.228654	0.368019	0.351166	1.48854	7			Sim 8	0.05	0.186289	0.143964	0.0835642	0.834276	13			Sim 8	-0.1	0.206701	0.245166	0.226238	1.04698	13
Sim 9	0.03	0.316764	0.274282	0.077632	1.17554	19			Sim 9	0	0.375354	0.383069	0.454703	0.84634	19			Sim 9	0.005	0.24889	0.278242	0.20319	-0.661519	14			Sim 9	-0.41	0.259077	0.177127	0.151912	-0.626528	14
Sim 10	0.37	0.0859242	0.0243675	-0.0174035	-0.261213	15			Sim 10	0.11	0.0478751	0.0422057	0.0103514	-0.277204	15			Sim 10	0.09	0.221109	0.198361	0.161577	1.93585	15			Sim 10	-0.06	0.217176	0.134477	0.0416341	2.37011	15
Sim 11	0.5	0.236838	0.294189	0.394233	-1.11763	19			Sim 11	-0.34	0.235706	0.352896	0.420806	-1.80513	19			Sim 11	0.005	0.306443	0.352482	0.380252	1.19538	15			Sim 11	-0.19	0.33684	0.334748	0.383165	0.920497	15
Sim 12	-0.04	0.0934967	0.0532037	0.0428297	-0.764893	19			Sim 12	0.31	0.084843	0.0328392	0.0409966	-0.814461	19			Sim 12	0.005	0.249295	0.222667	0.162184	0.785673	19			Sim 12	0.26	0.253997	0.258428	0.279067	1.05294	19
Sim 13	-0.21	-0.0351533	-0.0539792	-0.0901243	1.82418	7			Sim 13	0.02	-0.146364	-0.181727	-0.118752	2.84836	7			Sim 13	0.07	0.262525	0.195831	0.148979	-0.556845	4			Sim 13	0.5	0.304059	0.33919	0.415616	-1.73755	4
Sim 14	-0.09	0.225394	0.183938	0.0136043	0.51673	17			Sim 14	-0.32	0.227944	0.239601	0.44868	0.678871	17			Sim 14	-0.11	0.203617	0.128122	-0.0228829	3.02854	14			Sim 14	-0.44	0.138547	0.126141	0.0510577	3.61358	14
Sim 15	0.01	0.221017	0.137794	0.056046	-0.202227	16			Sim 15	0.23	0.231676	0.238665	0.156507	-0.152729	16			Sim 15	0.04	0.129183	0.123981	0.0408591	0.43539	14			Sim 15	-0.01	0.135768	0.114259	0.108323	0.295971	14
Sim 16	0.22	0.172681	0.224466	0.225619	0.531225	10			Sim 16	0.12	0.167739	0.230167	0.253718	0.723058	10			Sim 16	-0.49	0.17413	0.1854	0.208218	0.215027	13			Sim 16	0.35	0.142808	0.244894	0.333203	0.596325	13
Sim 17	0.05	0.212359	0.115199	0.044708	-1.08253	19			Sim 17	0.23	0.224947	0.165161	0.0598642	-1.51333	19			Sim 17	0.005	0.315667	0.358009	0.317221	-2.01167	19			Sim 17	-0.4	0.28885	0.326495	0.304743	-1.91368	19
Sim 18	0.44	0.23751	0.255904	0.419032	-0.181028	16			Sim 18	-0.44	0.222552	0.25692	0.261306	-0.474213	16			Sim 18	0.11	0.250355	0.239254	0.106353	0.810829	13			Sim 18	0.06	0.195297	0.201726	0.195343	0.701375	13
Sim 19	0.08	0.218585	0.0775378	0.066436	-1.80099	14			Sim 19	0.45	0.268481	0.134299	0.122174	-2.26333	14			Sim 19	0.08	0.249714	0.244538	0.159395	0.106086	13			Sim 19	0.32	0.219162	0.220734	0.230608	-0.0375408	13
Sim 20	0.5	0.248431	0.309646	-0.0847614	-1.37544	13			Sim 20	-0.29	0.263318	0.448857	0.610688	-1.78662	13			Sim 20	0.34	0.423798	0.396265	0.295909	0.952436	19			Sim 20	0.37	0.481121	0.431975	0.426254	1.03444	19
Sim 21	0.45	0.344205	0.468228	0.51414	-1.67063	9			Sim 21	-0.29	0.396137	0.50126	0.539388	-2.37028	9			Sim 21	0	0.167911	0.0698565	0.0250851	1.59045	11			Sim 21	0.05	0.148315	0.120995	0.1331	2.04233	11
Sim 22	0.05	0.248513	0.228832	0.116905	-1.86858	15			Sim 22	0.22	0.220654	0.240362	0.304431	-1.67948	15			Sim 22	0.5	0.250528	0.30789	0.0183807	-0.327348	15			Sim 22	0.43	0.230376	0.265476	0.490599	-0.254064	15
Sim 23	0.03	0.10528	0.0636405	0.0489681	-0.62629	15			Sim 23	0.18	0.12866	0.110229	0.0858268	-1.06196	15			Sim 23	0.27	0.20983	0.242962	0.284608	-0.614329	12			Sim 23	-0.01	0.237976	0.332018	0.456567	-1.37221	12
Sim 24	0.08	0.151106	0.141835	0.133961	1.02455	14			Sim 24	-0.11	0.132739	0.156746	0.12896	1.81398	14			Sim 24	0.13	0.311384	0.256813	0.172624	-0.0971085	16			Sim 24	0.2	0.303987	0.268704	0.238076	-0.366943	16
Sim 25	-0.02	0.324371	0.314009	0.0437246	1.26238	11			Sim 25	-0.12	0.329411	0.291075	0.0249402	1.43958	11			Sim 25	0.5	0.237635	0.212358	0.0297682	-1.16024	16			Sim 25	-0.19	0.214303	0.223856	0.283525	-1.41494	16
Sim 26	-0.01	0.208594	0.0540718	0.045443	0.334141	9			Sim 26	-0.06	0.194649	0.0689856	-0.00729707	-0.142083	9			Sim 26	0.19	0.309471	0.258161	0.241909	-1.01187	14			Sim 26	0.01	0.372478	0.352262	0.283245	-1.0435	14
Sim 27	0	0.210545	0.163836	0.034962	-1.10477	14			Sim 27	-0.31	0.203865	0.0987898	-0.0693362	-0.775722	14			Sim 27	0.005	0.306043	0.33484	0.358623	0.351901	10			Sim 27	0.005	0.316505	0.400394	0.45032	0.355213	10
Sim 28	-0.02	0.16476	0.0987172	-0.0238689	-1.45212	18			Sim 28	0.4	0.195134	0.169714	-0.0155702	-1.88608	18			Sim 28	0.46	0.355422	0.492519	0.525181	-2.32067	12			Sim 28	-0.17	0.377025	0.477254	0.528955	-1.87593	12
Sim 29	0.06	0.256141	0.213902	0.133607	2.35892	14			Sim 29	0.03	0.258988	0.204066	0.147185	2.57602	14			Sim 29	0.4	0.17842	0.193695	0.195613	-0.468551	16			Sim 29	-0.47	0.192618	0.242351	0.295563	-0.213002	16
Sim 30	0.06	0.23284	0.145281	0.10252	0.136133	12			Sim 30	0.08	0.325576	0.251634	0.200361	0.368669	12			Sim 30	0.16	0.333068	0.344002	0.192299	0.812966	14			Sim 30	-0.12	0.379265	0.433562	0.473875	0.921919	14
Sim 31	0.21	0.21741	0.130737	0.103419	0.730241	9			Sim 31	-0.07	0.219115	0.169544	0.192585	0.634925	9			Sim 31	0.5	0.278369	0.315028	0.43796	-0.662472	14			Sim 31	0.41	0.242643	0.322724	0.439463	-1.39722	14
Sim 32	0.02	0.262764	0.162466	0.0466994	-2.61075	13			Sim 32	0.47	0.269491	0.196293	0.0554498	-2.93311	13			Sim 32	0.3	0.280263	0.28083	0.25337	-0.108984	15			Sim 32	0.22	0.242593	0.257903	0.200916	0.315505	15
Sim 33	0.49	0.326535	0.440161	0.486008	1.02967	13			Sim 33	-0.46	0.33584	0.390405	0.464212	1.34298	13			Sim 33	-0.11	0.220023	0.292823	0.313495	-0.224832	14			Sim 33	0.32	0.225322	0.351584	0.400772	-0.574161	14
Sim 34	0.03	0.172076	0.155829	0.0327084	-1.8006	24			Sim 34	0.11	0.190724	0.152967	0.0799353	-2.48024	24			Sim 34	0.07	0.330385	0.256956	0.109279	-0.40661	17			Sim 34	0.27	0.387603	0.332876	0.29702	-0.339137	17
Sim 35	0.03	0.384977	0.309843	0.140932	1.7823	19			Sim 35	0.41	0.429193	0.424228	0.259818	2.01649	19			Sim 35	0.005	0.34563	0.340781	0.31879	0.0817393	12			Sim 35	-0.22	0.375862	0.417701	0.456553	0.167148	12
Sim 36	0	-0.00692608	0.0312918	0.0599094	-0.858859	9			Sim 36	-0.11	-0.0850022	-0.0754505	0.00418792	-0.629148	9			Sim 36	-0.26	0.0421898	0.0405295	-0.154879	0.262894	15			Sim 36	-0.4	0.0276572	-0.0815195	-0.220991	0.290276	15
Sim 37	0.04	0.106479	0.102103	0.0836296	1.118	12			Sim 37	0.31	0.0867436	0.092034	0.100252	1.61643	12			Sim 37	0.5	0.308251	0.356262	0.369943	0.161207	14			Sim 37	-0.28	0.314628	0.467331	0.485194	0.150144	14
Sim 38	-0.05	0.258465	0.274228	0.0320707	-6.18867	9			Sim 38	0.14	0.24041	0.187941	0.105149	-7.45994	9			Sim 38	0.46	0.255309	0.299308	0.369478	-0.311324	12			Sim 38	-0.42	0.27028	0.301512	0.269244	-0.676594	12
Sim 39	0.12	0.166018	0.0951025	-0.00237428	-0.898866	16			Sim 39	-0.04	0.219499	0.165169	-0.00507383	-0.960734	16			Sim 39	0.36	0.153689	0.131144	0.14023	-2.28647	9			Sim 39	0.13	0.143541	0.103048	0.145621	-3.56898	9
Sim 40	-0.02	0.164543	0.0594141	0.0171318	0.042901	16			Sim 40	-0.04	0.121038	0.0364864	-0.0569849	-0.0618133	16			Sim 40	-0.03	0.333129	0.250019	0.00810646	0.304325	17			Sim 40	-0.28	0.326462	0.202072	-0.0103388	0.429686	17
Sim 41	-0.06	0.148669	0.0399227	-0.0522283	0.179194	13			Sim 41	-0.26	0.122028	0.0691481	-0.0192214	0.820009	13			Sim 41	0.06	0.229842	0.187919	0.0935568	1.47061	19			Sim 41	-0.08	0.188282	0.176439	0.0194561	2.24441	19
Sim 42	-0.07	0.0235967	0.0275689	-0.127606	-0.305268	12			Sim 42	0.29	-0.00538225	-0.00715143	-0.29188	-1.27373	12			Sim 42	0.19	0.319489	0.298483	0.2667	-0.279023	16			Sim 42	0.39	0.292206	0.279009	0.284084	-0.223831	16
Sim 43	0.42	0.199045	0.312546	0.361711	1.14975	21			Sim 43	0.03	0.208135	0.237111	0.239515	0.750352	21			Sim 43	-0.11	0.258848	0.29344	0.00125651	1.99274	12			Sim 43	-0.18	0.259038	0.292197	0.123876	2.58804	12
Sim 44	-0.05	0.112244	0.11198	0.0448347	-0.50617	21			Sim 44	0.005	0.105719	0.0928901	0.10392	-0.962534	21			Sim 44	-0.06	0.279622	0.329292	0.351585	-0.00182989	22			Sim 44	0.41	0.29955	0.322818	0.333671	0.339941	22
Sim 45	-0.08	0.133151	0.0334591	-0.00772485	2.35372	16			Sim 45	0.09	0.137816	0.0393198	-0.0219433	3.27082	16			Sim 45	-0.02	0.314921	0.327067	0.282956	2.20812	8			Sim 45	0.24	0.314761	0.282547	0.342497	2.35653	8
Sim 46	0.31	0.210134	0.283911	0.315437	1.02939	14			Sim 46	0.43	0.178666	0.189093	0.266335	1.26759	14			Sim 46	-0.16	0.472529	0.475478	0.340062	2.13206	7			Sim 46	-0.15	0.476481	0.488994	0.499991	2.7938	7
Sim 47	0	0.212733	0.106947	-0.0233215	-0.798112	13			Sim 47	-0.12	0.206339	0.129243	-0.069719	-1.03843	13			Sim 47	0.005	0.213579	0.216655	0.151231	-0.634678	18			Sim 47	0.29	0.21446	0.23936	0.243025	-0.603435	18
Sim 48	-0.03	0.177081	0.157169	0.0919308	0.668079	16			Sim 48	0.26	0.208773	0.272225	0.402583	0.308538	16			Sim 48	0.38	0.441937	0.437374	0.443567	-0.252003	14			Sim 48	0.5	0.442598	0.428375	0.469094	-0.158606	14
Sim 49	-0.09	0.158594	0.0299045	-0.0740594	1.87787	13			Sim 49	-0.16	0.140113	0.0768168	-0.0985886	2.15405	13			Sim 49	0.005	0.337447	0.303866	0.258582	-1.19214	15			Sim 49	0.005	0.383088	0.29886	0.211234	-1.38119	15
Sim 50	0.01	0.163556	0.134404	0.105558	0.333091	19			Sim 50	-0.22	0.138637	0.201124	0.29194	0.359926	19			Sim 50	0.19	0.226177	0.181371	0.144506	-0.905015	15			Sim 50	0.33	0.260245	0.220089	0.214445	-0.487366	15
Sim 51	-0.06	0.158719	0.125809	0.0444819	1.38368	15			Sim 51	0.4	0.134831	0.174005	0.379003	1.60103	15			Sim 51	0.45	0.287568	0.280994	0.226029	-0.192542	20			Sim 51	0.005	0.276127	0.314813	0.288914	-0.373888	20
Sim 52	-0.04	0.218785	0.148073	0.0356088	0.417663	14			Sim 52	-0.03	0.206997	0.132543	-0.0038142	0.674416	14			Sim 52	0.15	0.336828	0.198393	0.139645	0.976837	12			Sim 52	0.15	0.343546	0.257115	0.21235	1.00538	12
Sim 53	-0.13	0.092546	0.00837003	-0.0976664	-1.67445	14			Sim 53	0.08	0.0852816	0.0144973	-0.170848	-2.17607	14			Sim 53	0.5	0.221212	0.189789	0.160289	0.00420172	12			Sim 53	-0.14	0.221945	0.287403	0.362069	0.273843	12
Sim 54	0.09	0.171881	0.19323	0.158618	0.125913	16			Sim 54	-0.24	0.191055	0.284649	0.348375	0.32433	16			Sim 54	-0.05	0.285701	0.27975	0.00796456	-0.129694	11			Sim 54	-0.22	0.262974	0.211191	-0.00261875	0.00242022	11
Sim 55	-0.06	0.0583448	0.0383095	0.0309231	-0.373075	17			Sim 55	-0.46	0.0199686	0.00758416	-0.0988245	-0.704096	17			Sim 55	-0.06	0.18065	0.0711664	-0.0711791	1.13233	11			Sim 55	-0.02	0.159039	0.0527094	-0.072876	1.58524	11
Sim 56	0.08	0.148585	0.154832	0.115519	1.2743	19			Sim 56	-0.17	0.162438	0.192261	0.236797	2.52673	19			Sim 56	0.26	0.0884594	0.142404	0.137761	2.6646	10			Sim 56	0.16	0.0534479	0.176412	0.238535	3.74027	10
Sim 57	-0.06	0.140188	0.0381399	0.000676035	2.50391	16			Sim 57	-0.1	0.125544	0.0300937	-0.0195809	2.71054	16			Sim 57	0.14	0.444212	0.4111	0.19797	0.632971	17			Sim 57	0.44	0.436858	0.450676	0.414254	0.32874	17
Sim 58	-0.04	0.204596	0.18199	0.105864	1.75874	12			Sim 58	-0.42	0.21183	0.158333	0.138681	1.94972	12			Sim 58	0.29	0.423871	0.343678	0.24416	0.291742	15			Sim 58	0.39	0.46564	0.382781	0.279436	-0.42036	15
Sim 59	0.005	0.148518	0.133734	0.0127535	0.366488	9			Sim 59	-0.07	0.172235	0.222051	0.300356	0.0835824	9			Sim 59	0.005	0.407046	0.499865	0.561547	-0.411143	9			Sim 59	-0.06	0.470141	0.61853	0.686999	0.00884992	9
Sim 60	-0.05	0.202798	0.166312	0.0562073	3.9999	9			Sim 60	0.33	0.176933	0.236057	0.254758	2.94553	9			Sim 60	0.48	0.209581	0.240627	0.270379	0.77377	11			Sim 60	0.19	0.160523	0.162636	0.162659	1.34741	11
Sim 61	0.26	0.245863	0.284803	0.311812	1.04855	18			Sim 61	0.19	0.263969	0.282187	0.28919	0.786942	18			Sim 61	0.21	0.278718	0.276376	0.140575	0.576674	12			Sim 61	0.36	0.285737	0.303202	0.311129	0.722918	12
Sim 62	-0.15	0.172614	0.230694	-0.121884	0.610579	13			Sim 62	-0.33	0.139871	0.192404	-0.193652	1.0807	13			Sim 62	0.005	0.234173	0.260644	0.269069	0.444462	17			Sim 62	0.25	0.223894	0.288591	0.292497	0.618329	17
Sim 63	0.08	0.257846	0.123747	0.0543351	2.0505	15			Sim 63	0.22	0.263413	0.214336	0.135252	2.31435	15			Sim 63	0.07	0.179438	0.152989	0.147597	1.42245	10			Sim 63	0.01	0.223281	0.238197	0.249058	1.70367	10
Sim 64	0.17	0.251351	0.23769	0.120747	-0.206909	11			Sim 64	0.01	0.281491	0.119165	0.0963349	-0.89062	11			Sim 64	0.08	0.313424	0.414364	0.0386781	2.65877	10			Sim 64	0.15	0.351984	0.461798	0.0615787	3.41921	10
Sim 65	0.28	0.181155	0.246282	0.26548	-0.190028	13			Sim 65	0.38	0.168018	0.21621	0.247173	-0.677604	13			Sim 65	-0.21	0.235485	0.24843	-0.102186	0.711504	12			Sim 65	-0.43	0.18347	0.22757	0.568628	1.24904	12
Sim 66	0.17	0.219896	0.183931	0.170293	-0.727233	24			Sim 66	0.31	0.261498	0.193591	0.130465	-1.38174	24			Sim 66	0.17	0.196201	0.201498	0.195175	-0.549354	17			Sim 66	0.03	0.158674	0.14391	0.126635	-0.777389	17
Sim 67	0.47	0.227366	0.334976	0.409339	-0.825314	11			Sim 67	-0.49	0.192399	0.258783	0.366791	-1.01299	11			Sim 67	0.07	0.236162	0.186638	0.102903	1.84997	17			Sim 67	0.18	0.240312	0.134292	0.0688381	1.98472	17
Sim 68	0.005	0.22293	0.188281	0.0978248	-0.654068	9			Sim 68	0.35	0.231015	0.315595	0.349963	0.0269251	9			Sim 68	0.02	0.265036	0.173202	0.0786505	-2.23467	9			Sim 68	-0.37	0.301258	0.23281	0.141935	-2.11924	9
Sim 69	-0.05	0.157776	0.000768943	-0.0674981	-0.273016	16			Sim 69	-0.07	0.128522	0.0144355	-0.0291451	-0.82798	16			Sim 69	0.08	0.215027	0.159307	0.120093	2.24553	13			Sim 69	0.29	0.258847	0.222785	0.220506	2.82639	13
Sim 70	-0.09	0.163538	0.128402	-0.0347732	1.50554	11			Sim 70	0.36	0.148775	0.222399	0.319546	2.04012	11			Sim 70	0.27	0.336941	0.313484	0.316539	1.43306	15			Sim 70	0.11	0.327443	0.348288	0.358673	1.13356	15
Sim 71	0.21	0.259367	0.264695	0.266088	0.684944	14			Sim 71	0.11	0.313116	0.294209	0.219861	0.697698	14			Sim 71	0.005	0.44912	0.513568	0.591286	0.396854	20			Sim 71	0.16	0.44472	0.500782	0.595732	0.498154	20
Sim 72	0.05	0.236803	0.13367	0.0893337	0.243924	15			Sim 72	0.11	0.20622	0.0986607	0.0495146	0.847538	15			Sim 72	0.25	0.302384	0.266911	0.170513	-0.93884	19			Sim 72	0.31	0.350102	0.360154	0.429445	-0.954688	19
Sim 73	-0.02	0.0953156	0.0136233	-0.0247454	-1.10159	15			Sim 73	0.5	0.0410117	-0.0569238	-0.066821	-0.96297	15			Sim 73	0.01	0.305533	0.274083	0.0873817	0.87693	11			Sim 73	0.01	0.330217	0.344529	0.0579213	0.718244	11
Sim 74	-0.11	0.0782955	-0.0277364	-0.120127	-0.914156	12			Sim 74	0.21	0.0389392	-0.126932	-0.250024	-1.30558	12			Sim 74	0.31	0.228999	0.150562	0.130137	-1.2722	15			Sim 74	0.08	0.252317	0.216558	0.189921	-1.56961	15
Sim 75	0.27	0.25722	0.213853	0.229562	0.25331	10			Sim 75	0.41	0.254922	0.284372	0.322931	0.342233	10			Sim 75	0.34	0.354736	0.348343	0.363159	-0.452396	13			Sim 75	-0.38	0.413021	0.414113	0.370841	-1.43658	13
Sim 76	-0.09	0.150778	0.0365919	-0.0851439	-2.14408	14			Sim 76	-0.27	0.11529	0.0633789	-0.0959929	-2.56783	14			Sim 76	0.24	0.0460106	0.12459	0.127535	-1.0657	5			Sim 76	0.02	0.0338493	0.100991	0.135334	-1.73237	5
Sim 77	0.03	0.147648	0.0910845	0.0265288	-0.728982	13			Sim 77	0.23	0.113368	0.081925	0.102048	-0.789239	13			Sim 77	0.005	0.207734	0.220106	0.19018	-0.0227858	12			Sim 77	0.32	0.171116	0.15723	0.204845	-0.0623102	12
Sim 78	-0.09	0.14264	0.0934026	-0.0287138	1.62065	10			Sim 78	0.39	0.125417	0.161778	0.257899	2.34522	10			Sim 78	0.05	0.217724	0.200748	0.0992032	1.01099	22			Sim 78	0.02	0.224948	0.269615	-0.00956459	1.45463	22
Sim 79	0.07	0.266563	0.168578	0.0654242	2.91061	18			Sim 79	0.07	0.296793	0.240847	0.101345	3.96431	18			Sim 79	0.12	0.274706	0.249266	0.124482	-0.682093	21			Sim 79	0.19	0.308001	0.218986	0.124019	-0.7422	21
Sim 80	0.005	0.16452	0.198899	0.0909486	-1.46776	13			Sim 80	-0.2	0.183687	0.243935	0.318434	-1.98052	13			Sim 80	0.5	0.446812	0.514634	0.516462	0.95254	14			Sim 80	0.48	0.488758	0.54381	0.548574	0.906774	14
Sim 81	0.5	0.23863	0.255282	0.192254	1.27933	18			Sim 81	0.38	0.236756	0.251584	0.285162	1.62521	18			Sim 81	0.07	0.235641	0.161856	0.0998143	0.516263	15			Sim 81	0.18	0.215182	0.126641	0.0907692	1.84811	15
Sim 82	-0.03	0.238255	0.201368	0.0454894	0.284438	8			Sim 82	0.35	0.246956	0.328359	0.361824	-0.328043	8			Sim 82	0.14	0.272206	0.205623	0.169438	0.58298	20			Sim 82	0.29	0.275152	0.197037	0.162734	0.361804	20
Sim 83	0.05	0.140858	0.115636	0.0194406	0.189138	17			Sim 83	-0.11	0.133457	0.0955799	0.014411	-0.153118	17			Sim 83	0.005	0.153639	0.131188	0.121112	0.0600451	13			Sim 83	0.41	0.129583	0.196768	0.226714	0.393326	13
Sim 84	0.06	0.143137	0.172282	0.158289	1.07233	14			Sim 84	0.28	0.170969	0.125504	0.0819944	2.00765	14			Sim 84	0.43	0.162331	0.0863636	-0.0487391	-1.17843	10			Sim 84	0.37	0.107185	0.0754455	-0.126329	-1.92665	10
Sim 85	-0.08	0.084658	0.0314471	0.0172281	1.86384	14			Sim 85	0.15	0.0642118	0.054468	0.0418496	2.01325	14			Sim 85	0.005	0.28967	0.277409	0.195041	0.435332	11			Sim 85	0.44	0.264162	0.318269	0.304819	0.607104	11
Sim 86	-0.09	0.257123	0.213325	0.0509726	0.200158	15			Sim 86	0.08	0.255477	0.149609	0.0315751	-0.0248428	15			Sim 86	0.5	0.401177	0.480012	0.465362	-0.445405	8			Sim 86	0.43	0.434057	0.491724	0.511591	-0.140544	8
Sim 87	0.02	0.162897	0.0882245	0.0944581	-0.446316	21			Sim 87	0.32	0.165499	0.152809	0.23868	-0.543912	21			Sim 87	0.005	0.404696	0.42872	0.513806	1.55441	12			Sim 87	0.21	0.362162	0.330713	0.281868	2.73675	12
Sim 88	0.05	0.165031	0.119577	0.108146	0.290947	11			Sim 88	0.31	0.186431	0.207113	0.216972	-0.101317	11			Sim 88	0	0.258385	0.261911	0.237515	0.19495	14			Sim 88	-0.12	0.224514	0.243243	0.200414	-0.622244	14
Sim 89	0.13	0.204963	0.16087	0.158499	-0.158487	17			Sim 89	0.38	0.209115	0.267121	0.274687	-0.205972	17			Sim 89	0.04	0.173937	0.0968626	0.0337545	1.18337	19			Sim 89	-0.08	0.176708	0.0363236	0.01528	1.01531	19
Sim 90	0.01	0.0776075	0.0581317	0.0591151	-0.468982	14			Sim 90	-0.34	0.0736882	0.0616414	0.0737674	-0.454579	14			Sim 90	0.07	0.203017	0.189664	0.182574	-0.665671	15			Sim 90	-0.03	0.151838	0.140765	0.0188448	-0.587148	15
Sim 91	0.03	0.236538	0.168359	0.0346552	-1.93545	14			Sim 91	-0.23	0.257308	0.229612	0.138025	-2.03517	14			Sim 91	0.03	0.227303	0.153914	0.0220365	-0.338189	12			Sim 91	-0.16	0.214917	0.195399	-0.0399557	-0.586218	12
Sim 92	0.005	0.261523	0.270215	0.298807	-0.228704	18			Sim 92	0.01	0.276335	0.250574	0.148306	-0.533624	18			Sim 92	0.06	0.294227	0.280781	0.081074	0.565707	12			Sim 92	0.22	0.297907	0.165655	0.113594	0.479886	12
Sim 93	0.07	0.211948	0.146733	0.113356	0.0561986	10			Sim 93	0.01	0.23381	0.130297	0.111873	-0.108795	10			Sim 93	0.28	0.21288	0.231612	0.208751	1.4857	17			Sim 93	0.25	0.203192	0.210062	0.211863	2.02894	17
Sim 94	0.005	0.120977	0.100545	-0.033062	0.409474	8			Sim 94	-0.15	0.0858095	0.0040933	-0.034912	0.198831	8			Sim 94	0.2	0.250929	0.281481	0.252156	1.23585	14			Sim 94	0.25	0.25533	0.319827	0.318417	1.49455	14
Sim 95	0.1	0.188648	0.157321	0.129765	1.11707	15			Sim 95	-0.05	0.169792	0.134062	0.106715	0.948705	15			Sim 95	0.5	0.267281	0.343947	0.400025	-2.93109	10			Sim 95	0.43	0.284081	0.423118	0.531631	-3.82574	10
Sim 96	0.04	0.291436	0.345519	0.07471	-5.2993	9			Sim 96	-0.08	0.342219	0.385175	0.581736	-4.6288	9			Sim 96	-0.13	0.232103	0.240344	0.0123366	-2.05554	12			Sim 96	0.005	0.208622	0.199536	0.254548	-3.31792	12
Sim 97	0.5	0.0502437	0.0144139	-0.0399173	-0.0416704	14			Sim 97	-0.03	-0.0120922	0.0249656	0.204649	0.622557	14			Sim 97	0.005	0.342412	0.347214	0.301623	0.667844	19			Sim 97	-0.18	0.341421	0.318005	0.324878	0.729614	19
Sim 98	0.03	0.10243	0.0688251	-0.0100963	-1.68301	14			Sim 98	0.13	0.127971	0.119209	0.0487444	-2.03135	14			Sim 98	-0.03	0.181933	0.146818	0.0199506	0.783362	15			Sim 98	0.29	0.122372	0.155076	0.154792	1.16925	15
Sim 99	0.005	0.0465728	0.025681	0.00415318	0.734029	18			Sim 99	-0.24	-0.0290306	0.0444807	0.159145	1.3918	18			Sim 99	0.005	0.226025	0.22321	0.194297	-1.10138	15			Sim 99	0.45	0.240222	0.328961	0.34099	-1.11031	15
Sim 100	-0.07	0.0475523	0.0595157	0.0696871	-2.60583	12			Sim 100	-0.01	0.0230813	0.0302337	0.0528024	-4.25234	12			Sim 100	0	0.374221	0.435997	0.0553192	-2.24281	13			Sim 100	0.04	0.360334	0.437225	0.623891	-2.18364	13
N=100K									N=100K									N=100K									N=100K
	MRMix	IVW	Median	Mode	Egger	Number of IVs				MRMix	IVW	Median	Mode	Egger	Number of IVs				MRMix	IVW	Median	Mode	Egger	Number of IVs				MRMix	IVW	Median	Mode	Egger	Number of IVs
Sim 1	-0.01	0.188364	0.118253	0.0201165	0.0488063	108			Sim 1	0.02	0.173239	0.162155	0.134884	0.0297617	108			Sim 1	0.08	0.329634	0.337988	0.287261	0.666237	98			Sim 1	0.24	0.337305	0.351737	0.25081	0.607293	98
Sim 2	-0.01	0.223568	0.160804	-0.013991	0.7581	110			Sim 2	0.04	0.216551	0.187735	0.22244	0.804141	110			Sim 2	-0.03	0.335513	0.351538	0.0134151	1.12867	107			Sim 2	-0.08	0.317462	0.35267	0.363367	1.34937	107
Sim 3	0.01	0.227301	0.0902826	-0.00809501	0.320497	114			Sim 3	0.01	0.237672	0.151148	0.0336418	0.362585	114			Sim 3	0.07	0.337275	0.323113	0.300123	0.294697	109			Sim 3	0.1	0.360661	0.33159	0.169337	0.326161	109
Sim 4	0.04	0.206476	0.135336	0.024109	0.368622	118			Sim 4	0.12	0.213197	0.210844	0.0399668	0.459619	118			Sim 4	-0.06	0.292712	0.256481	0.254397	0.156288	114			Sim 4	0.09	0.285369	0.289877	0.286018	0.0892223	114
Sim 5	-0.02	0.20092	0.0608601	-0.000360737	-0.338903	99			Sim 5	-0.01	0.193016	0.0964166	0.0299141	-0.269092	99			Sim 5	0.06	0.38955	0.396845	0.0490121	0.386362	106			Sim 5	0.07	0.404513	0.407498	0.454806	0.2316	106
Sim 6	-0.04	0.179775	0.109339	-0.00376252	0.353024	94			Sim 6	0.005	0.167517	0.158166	0.0428792	0.365002	94			Sim 6	0.19	0.327799	0.28283	0.254621	-0.663239	88			Sim 6	0.005	0.326998	0.34569	0.378394	-1.02222	88
Sim 7	0.02	0.254619	0.109821	0.0203861	0.227925	105			Sim 7	0.04	0.271394	0.174643	-0.00632514	0.214073	105			Sim 7	0.1	0.301423	0.29487	0.264459	-0.33429	92			Sim 7	0.08	0.309261	0.287927	0.0864427	-0.401871	92
Sim 8	0	0.199833	0.0921938	0.00154547	0.662225	86			Sim 8	0	0.209534	0.159684	0.00750097	0.530817	86			Sim 8	0.03	0.276878	0.279792	0.083791	0.244113	98			Sim 8	0.09	0.276526	0.257679	0.0621919	0.337853	98
Sim 9	0.05	0.236359	0.127235	0.0443282	0.422705	119			Sim 9	0.07	0.252493	0.184085	0.082415	0.472871	119			Sim 9	-0.05	0.311648	0.286204	0.0823446	0.226218	107			Sim 9	0.005	0.3091	0.296367	0.207187	0.269917	107
Sim 10	-0.01	0.204718	0.131075	-0.0245477	0.0672781	102			Sim 10	-0.02	0.209737	0.175053	-0.0064879	-0.0395976	102			Sim 10	0.15	0.26653	0.244592	0.211423	0.478303	105			Sim 10	0.18	0.26574	0.224499	0.152994	0.556948	105
Sim 11	-0.04	0.234743	0.13797	-0.0427853	0.341436	95			Sim 11	-0.09	0.220787	0.163928	-0.0696844	0.27283	95			Sim 11	0.35	0.339261	0.363478	0.429158	0.501551	114			Sim 11	0.42	0.348281	0.383948	0.446746	0.454248	114
Sim 12	0.04	0.205289	0.115345	-0.00224221	-0.374341	110			Sim 12	0.06	0.210631	0.144225	-0.00457182	-0.38187	110			Sim 12	0.03	0.244178	0.188926	0.0715373	0.32748	126			Sim 12	0.02	0.24667	0.220061	0.148713	0.343347	126
Sim 13	-0.03	0.189803	0.0789967	-0.0113291	-0.0361789	87			Sim 13	-0.08	0.164779	0.111787	-0.0589725	-0.0858034	87			Sim 13	0.03	0.275416	0.209678	0.115535	0.585476	100			Sim 13	0.005	0.288072	0.290083	0.252769	0.736453	100
Sim 14	0.01	0.215245	0.157532	0.0277587	0.545342	121			Sim 14	-0.05	0.216589	0.183745	0.0902657	0.632248	121			Sim 14	-0.04	0.32414	0.310645	0.0495717	0.303759	117			Sim 14	0.005	0.301293	0.327186	0.284016	0.268792	117
Sim 15	0.03	0.247081	0.134333	0.0221451	0.398216	117			Sim 15	0.06	0.252654	0.208432	0.0646995	0.32859	117			Sim 15	0	0.314746	0.30546	0.0667173	-0.112378	108			Sim 15	0.005	0.31697	0.32913	0.270518	-0.0789571	108
Sim 16	0.05	0.146636	0.115853	-0.00523972	0.272867	98			Sim 16	0.06	0.146018	0.11926	0.0697123	0.226335	98			Sim 16	0.14	0.302389	0.23765	0.164302	-0.0118821	98			Sim 16	0.22	0.317072	0.302339	0.157167	-0.0790075	98
Sim 17	0.03	0.237745	0.121685	0.0674756	0.310252	97			Sim 17	0.04	0.231942	0.163288	0.132948	0.372343	97			Sim 17	0.06	0.323113	0.322901	0.272719	0.555234	114			Sim 17	0.005	0.322053	0.330356	0.278081	0.439746	114
Sim 18	-0.05	0.239667	0.17026	-0.0327645	0.511013	114			Sim 18	-0.04	0.233629	0.167093	0.0163322	0.398568	114			Sim 18	0.04	0.28504	0.22205	0.0800992	0.469616	106			Sim 18	0.09	0.251496	0.181105	0.0528283	0.448099	106
Sim 19	0.07	0.183676	0.0889258	0.0369905	0.199212	100			Sim 19	0.09	0.186238	0.120097	0.0969764	0.26687	100			Sim 19	0.07	0.282064	0.226382	0.137012	0.322157	100			Sim 19	0.25	0.273942	0.255763	0.235129	0.240555	100
Sim 20	0.03	0.204706	0.163144	0.0878404	0.431634	113			Sim 20	0.1	0.20697	0.179322	0.131112	0.431581	113			Sim 20	0.15	0.337316	0.289211	0.203566	0.924669	111			Sim 20	0.17	0.347174	0.344951	0.278188	1.08215	111
Sim 21	-0.02	0.203798	0.123329	0.00185703	0.521199	111			Sim 21	-0.02	0.2105	0.188677	0.00914679	0.628256	111			Sim 21	0.05	0.298424	0.231754	0.0611863	0.17851	115			Sim 21	0.01	0.295433	0.230709	0.0543544	0.126737	115
Sim 22	0.04	0.23231	0.168106	0.0454006	0.338544	114			Sim 22	0.09	0.237745	0.200847	0.0899468	0.228307	114			Sim 22	0.01	0.300703	0.287902	0.0594397	0.5484	97			Sim 22	0.005	0.29497	0.356253	0.436644	0.587091	97
Sim 23	0.01	0.156968	0.055742	-0.000536278	-0.347883	89			Sim 23	0	0.164404	0.0813479	-0.0105548	-0.410929	89			Sim 23	0.12	0.267415	0.224375	0.119441	-0.107023	85			Sim 23	0.16	0.268784	0.265332	0.112707	-0.0829128	85
Sim 24	0.05	0.242272	0.139624	0.0417214	0.0747378	122			Sim 24	0.1	0.238674	0.18944	0.0479006	0.114309	122			Sim 24	0.1	0.349626	0.273795	0.115163	0.565497	108			Sim 24	0.09	0.353152	0.258461	0.1355	0.590249	108
Sim 25	-0.02	0.244525	0.136577	-0.0314013	0.232774	92			Sim 25	-0.05	0.235924	0.169329	-0.0421674	0.263266	92			Sim 25	0	0.250663	0.160638	0.0569546	0.330794	76			Sim 25	-0.02	0.234147	0.213609	0.189618	0.322552	76
Sim 26	0.02	0.200467	0.0798898	0.00691022	0.163765	103			Sim 26	0.04	0.187993	0.102603	0.0463056	0.286257	103			Sim 26	0.04	0.346824	0.271723	0.0546778	0.173603	105			Sim 26	0.07	0.356786	0.292275	0.056987	0.312877	105
Sim 27	0.05	0.221776	0.141945	0.088295	0.332987	103			Sim 27	0.05	0.213629	0.175017	0.101699	0.361938	103			Sim 27	-0.02	0.282715	0.312612	0.014429	0.281878	99			Sim 27	0.49	0.281354	0.315147	0.349702	0.266403	99
Sim 28	-0.04	0.281915	0.263693	-0.034584	-0.169674	102			Sim 28	0.005	0.293577	0.331337	-0.071129	-0.0861686	102			Sim 28	0.5	0.379758	0.387983	0.492584	0.189724	111			Sim 28	0.31	0.397104	0.413327	0.447079	0.134694	111
Sim 29	0.01	0.190411	0.111924	-0.00186525	0.227326	119			Sim 29	0.05	0.181376	0.128433	0.0772671	0.18459	119			Sim 29	0.03	0.234525	0.180444	0.057124	-0.0209957	108			Sim 29	0.005	0.239722	0.217674	0.126992	-0.0469447	108
Sim 30	0.01	0.207231	0.118488	0.00403615	0.80978	110			Sim 30	0.05	0.212068	0.168545	0.152105	1.16288	110			Sim 30	0.17	0.340076	0.335002	0.333885	0.513574	102			Sim 30	0.005	0.351523	0.351075	0.333091	0.624058	102
Sim 31	0.02	0.242507	0.114752	0.0241503	0.357308	121			Sim 31	0.04	0.24812	0.158023	0.0844269	0.300141	121			Sim 31	0.08	0.342353	0.326631	0.273784	0.412747	117			Sim 31	0.005	0.35226	0.352097	0.450918	0.304419	117
Sim 32	0.04	0.251265	0.164279	0.0393598	0.638264	93			Sim 32	0.04	0.249306	0.188928	0.0721243	0.656473	93			Sim 32	0.12	0.31255	0.288342	0.190457	0.228279	115			Sim 32	0.12	0.296466	0.272517	0.286092	0.172934	115
Sim 33	0.02	0.250345	0.177413	0.0083103	0.710999	125			Sim 33	0.03	0.254204	0.219408	0.166005	0.756267	125			Sim 33	0.14	0.315925	0.273942	0.188908	0.322392	129			Sim 33	0.16	0.333539	0.358251	0.389763	0.35193	129
Sim 34	0.05	0.183866	0.125152	0.0241121	-0.01465	133			Sim 34	0.07	0.190256	0.152832	0.11074	-0.049221	133			Sim 34	0.14	0.311129	0.250989	0.162214	0.317693	103			Sim 34	0.2	0.325326	0.275219	0.224533	0.450158	103
Sim 35	0.03	0.251165	0.183156	0.039908	0.930333	118			Sim 35	0.03	0.248697	0.217603	0.122103	1.10151	118			Sim 35	0.08	0.321614	0.224079	0.107659	0.522897	104			Sim 35	0.1	0.316776	0.27711	0.268663	0.616937	104
Sim 36	0.01	0.161509	0.0796073	0.0193573	-0.154102	91			Sim 36	-0.02	0.148363	0.0838262	0.0358311	-0.211398	91			Sim 36	-0.04	0.256848	0.240257	0.0900034	-0.281054	91			Sim 36	0.46	0.254355	0.229513	0.194752	-0.30345	91
Sim 37	0.05	0.234945	0.13966	0.0199997	0.0289193	110			Sim 37	0.1	0.223889	0.176511	0.129074	-0.0498955	110			Sim 37	0.05	0.28185	0.202977	0.0567994	0.405622	87			Sim 37	0.07	0.281294	0.240842	0.103617	0.337287	87
Sim 38	0.03	0.234321	0.104693	0.0464844	0.0777371	108			Sim 38	0.05	0.233336	0.130821	0.0593237	-0.0348315	108			Sim 38	0	0.310541	0.282426	0.0516677	0.326212	110			Sim 38	0.1	0.31225	0.282034	0.11072	0.316385	110
Sim 39	0.05	0.206428	0.137318	0.0338998	0.170116	100			Sim 39	0.09	0.238415	0.20583	-0.0146696	0.352756	100			Sim 39	0.08	0.291212	0.247663	0.0960427	-0.465133	99			Sim 39	0.18	0.289329	0.225314	0.166735	-0.580186	99
Sim 40	0.05	0.234007	0.176651	0.101161	0.52961	107			Sim 40	0.05	0.235916	0.226823	0.218639	0.52032	107			Sim 40	0.13	0.336185	0.262182	0.14502	0.29696	94			Sim 40	0.15	0.335468	0.285259	0.205185	0.291443	94
Sim 41	-0.01	0.216446	0.102271	0.00648809	0.423502	106			Sim 41	-0.02	0.196265	0.0958666	0.0347193	0.588186	106			Sim 41	0.11	0.252439	0.189059	0.0894683	0.388034	105			Sim 41	0.14	0.245862	0.186493	0.100948	0.349072	105
Sim 42	-0.02	0.152441	0.0819024	0.0407857	-0.0319245	91			Sim 42	0.02	0.124626	0.0918918	0.0909759	-0.034234	91			Sim 42	0.07	0.359423	0.335589	0.167982	0.501345	116			Sim 42	0.005	0.348944	0.328907	0.30544	0.425273	116
Sim 43	-0.03	0.184092	0.127194	0.0311062	0.582352	108			Sim 43	0.04	0.183744	0.186102	0.0815124	0.612156	108			Sim 43	0.01	0.279668	0.229249	0.0721938	0.392087	113			Sim 43	-0.01	0.263291	0.23236	0.132601	0.472022	113
Sim 44	0	0.144223	0.0640534	-0.042108	0.124506	107			Sim 44	-0.02	0.132294	0.071638	-0.0292441	0.13583	107			Sim 44	0	0.292255	0.258094	0.0635106	0.355389	120			Sim 44	0.37	0.297946	0.356591	0.39931	0.414364	120
Sim 45	0	0.251757	0.132861	0.0268686	-0.0237318	93			Sim 45	0	0.253592	0.208361	0.0224407	0.0534295	93			Sim 45	-0.02	0.345834	0.299993	0.276028	0.327336	95			Sim 45	0.005	0.342448	0.322747	0.272834	0.262818	95
Sim 46	0.05	0.234204	0.21477	0.100922	0.442978	111			Sim 46	0.04	0.240617	0.1976	0.195749	0.347527	111			Sim 46	0.11	0.392008	0.35997	0.123373	0.834581	101			Sim 46	0.22	0.403635	0.368116	0.342263	1.02452	101
Sim 47	0.02	0.258721	0.139754	-0.013327	0.072122	101			Sim 47	0.01	0.259961	0.168398	-0.0149935	-0.0479018	101			Sim 47	0.15	0.341567	0.273455	0.144675	-0.13906	95			Sim 47	0.16	0.34266	0.289491	0.162156	-0.162247	95
Sim 48	0	0.22081	0.147232	0.0926984	0.365121	101			Sim 48	0.005	0.225505	0.218123	0.208178	0.438762	101			Sim 48	-0.04	0.367848	0.397676	0.421798	0.852255	106			Sim 48	0.32	0.384121	0.38724	0.391123	0.803975	106
Sim 49	0.03	0.17758	0.0759522	-0.00082402	0.571511	97			Sim 49	0.04	0.153881	0.0897099	0.0577225	0.674696	97			Sim 49	0.12	0.299774	0.250777	0.171374	0.271937	101			Sim 49	0.14	0.320338	0.293266	0.266975	0.276943	101
Sim 50	0.07	0.197001	0.120752	0.0576328	0.128121	116			Sim 50	0.11	0.195114	0.147006	0.0847816	0.0596206	116			Sim 50	0.01	0.316939	0.270479	0.0767687	-0.309976	104			Sim 50	0.1	0.327324	0.297417	0.221402	-0.232956	104
Sim 51	0.08	0.221403	0.149299	0.0423499	0.41541	112			Sim 51	0.13	0.233478	0.1836	0.112996	0.41085	112			Sim 51	0.1	0.33834	0.321563	0.168324	0.187813	85			Sim 51	0.005	0.347743	0.371781	0.327025	0.0920855	85
Sim 52	0.02	0.200586	0.120729	0.0705732	0.315023	91			Sim 52	-0.06	0.193685	0.151158	0.0740849	0.315751	91			Sim 52	0.17	0.367337	0.339288	0.181869	0.405654	107			Sim 52	0.23	0.373458	0.341434	0.281743	0.425285	107
Sim 53	-0.02	0.154806	0.0661878	-0.0248064	-0.249535	97			Sim 53	-0.07	0.147065	0.0734636	-0.0134536	-0.222732	97			Sim 53	0.08	0.325663	0.301083	0.12252	0.194934	106			Sim 53	0.27	0.342303	0.348223	0.328665	0.198043	106
Sim 54	0.01	0.209506	0.148485	0.0817252	0.00477255	101			Sim 54	0.005	0.192827	0.194421	0.214096	0.137213	101			Sim 54	-0.02	0.272048	0.264103	0.220489	0.224743	94			Sim 54	0.005	0.267559	0.28909	0.359525	0.143911	94
Sim 55	0	0.146787	0.0729792	0.000696728	-0.0293089	109			Sim 55	0.03	0.131386	0.0375266	-0.0746819	-0.162727	109			Sim 55	-0.01	0.214795	0.179378	-0.0302325	0.156559	104			Sim 55	-0.08	0.191524	0.146813	-0.0554461	0.206714	104
Sim 56	0.04	0.203725	0.145092	-0.02202	-0.0583817	105			Sim 56	0.03	0.201377	0.185037	-0.0351414	0.123092	105			Sim 56	0.13	0.309165	0.256137	0.158432	-0.237528	103			Sim 56	0.16	0.322259	0.312125	0.309147	-0.316607	103
Sim 57	0.09	0.302758	0.197921	0.0849778	0.321579	107			Sim 57	0.15	0.330227	0.261068	0.104132	0.267973	107			Sim 57	0.08	0.373139	0.303741	0.0932895	0.841061	104			Sim 57	0.17	0.376112	0.326328	0.0868057	0.849787	104
Sim 58	0	0.280295	0.163788	0.0294529	0.201668	93			Sim 58	0.02	0.278936	0.218121	0.0736122	0.241033	93			Sim 58	0.05	0.337426	0.328324	0.323261	1.07947	97			Sim 58	0.18	0.332541	0.310885	0.282076	1.23148	97
Sim 59	0.08	0.243992	0.174376	0.108361	-0.0417933	92			Sim 59	0.2	0.269406	0.271653	0.229146	-0.017249	92			Sim 59	0.1	0.337172	0.268548	0.145027	0.609821	90			Sim 59	0.07	0.335983	0.295475	0.164716	0.760392	90
Sim 60	0	0.209913	0.131597	0.0139036	0.872066	108			Sim 60	-0.02	0.210008	0.166313	-0.0105332	0.740683	108			Sim 60	0.05	0.286838	0.272546	0.0624774	0.260803	80			Sim 60	0.08	0.281319	0.240104	0.14984	0.161977	80
Sim 61	0.03	0.226774	0.194561	0.116479	0.448986	105			Sim 61	0.18	0.235544	0.237246	0.234465	0.483471	105			Sim 61	0.08	0.316441	0.285794	0.138521	0.347954	104			Sim 61	0.11	0.315787	0.303381	0.165417	0.341302	104
Sim 62	0.01	0.23192	0.147441	-0.0185047	0.103463	115			Sim 62	0	0.211318	0.148024	-0.0755804	0.0358815	115			Sim 62	0.01	0.308962	0.287953	0.032594	0.19371	111			Sim 62	0.04	0.311534	0.337267	0.361514	0.165629	111
Sim 63	0.01	0.213502	0.105531	0.0108324	0.664626	92			Sim 63	0.01	0.190172	0.153851	0.0678428	0.757619	92			Sim 63	0.08	0.268669	0.22913	0.107573	0.145781	103			Sim 63	0.17	0.250894	0.201521	0.167371	0.261721	103
Sim 64	0.08	0.279193	0.213408	0.122417	0.221734	85			Sim 64	0.14	0.30915	0.259172	0.179272	0.320603	85			Sim 64	0.03	0.317747	0.299421	0.184196	0.21249	98			Sim 64	0.03	0.314221	0.236402	0.123208	0.226865	98
Sim 65	-0.04	0.204033	0.150537	-0.0385272	0.242956	109			Sim 65	-0.12	0.195607	0.199736	-0.0951948	0.167705	109			Sim 65	0	0.294755	0.281764	0.00220757	0.249448	113			Sim 65	-0.07	0.278912	0.229126	0.0995898	0.121857	113
Sim 66	0.07	0.281173	0.199921	0.0668856	0.0640973	124			Sim 66	0.12	0.29823	0.245142	0.122801	0.219282	124			Sim 66	0.09	0.265903	0.224059	0.181283	0.0161521	115			Sim 66	0.005	0.259236	0.197001	0.164134	-0.123952	115
Sim 67	0.04	0.253559	0.186426	0.0487758	-0.0256946	104			Sim 67	0.18	0.272806	0.247188	0.080092	-0.202082	104			Sim 67	0.08	0.303712	0.259555	0.227487	0.105902	113			Sim 67	0.07	0.313635	0.24404	0.190544	0.0848092	113
Sim 68	0	0.244578	0.147773	-0.0140288	0.680445	97			Sim 68	0.02	0.248533	0.173679	-0.0286575	0.746852	97			Sim 68	0.5	0.306157	0.318309	0.228534	0.353834	108			Sim 68	0.48	0.298768	0.335748	0.125077	0.384811	108
Sim 69	-0.01	0.175275	0.114897	0.0255894	0.402536	100			Sim 69	0	0.17156	0.170143	0.193857	0.278861	100			Sim 69	0.07	0.33808	0.238771	0.0867067	0.0954635	110			Sim 69	0.12	0.358878	0.280546	0.190244	0.175377	110
Sim 70	-0.01	0.182958	0.0989214	0.0386921	0.0526794	85			Sim 70	0.02	0.158028	0.137472	0.098986	0.0269704	85			Sim 70	0.08	0.290316	0.272802	0.102112	0.755204	103			Sim 70	0.3	0.287309	0.302276	0.271549	0.697866	103
Sim 71	0.06	0.225017	0.149333	0.0185719	0.311127	97			Sim 71	0.06	0.226933	0.211253	0.00887627	0.399064	97			Sim 71	0.08	0.365321	0.3342	0.126652	0.929145	112			Sim 71	0.14	0.358045	0.353483	0.294187	0.956112	112
Sim 72	0.02	0.254369	0.145076	0.0392871	0.305502	120			Sim 72	0.09	0.261325	0.200204	0.0829408	0.268252	120			Sim 72	0.11	0.283199	0.253129	0.166548	0.432929	92			Sim 72	0.24	0.301035	0.290833	0.240455	0.582492	92
Sim 73	0.07	0.240096	0.182221	0.0764191	0.0538017	114			Sim 73	0.11	0.249296	0.231833	0.210012	-0.0543901	114			Sim 73	0.005	0.353282	0.376962	0.167084	0.326541	107			Sim 73	0.005	0.352089	0.382447	0.575428	0.311226	107
Sim 74	0.02	0.22796	0.132583	0.0369488	0.0544306	99			Sim 74	0.04	0.225792	0.169953	0.0766303	-0.0290123	99			Sim 74	0.005	0.325685	0.323771	0.149071	0.0134237	96			Sim 74	0.005	0.324013	0.311115	0.20128	-0.00570676	96
Sim 75	0.05	0.257583	0.163159	0.047382	0.178386	90			Sim 75	0.13	0.272445	0.225477	0.134508	0.113448	90			Sim 75	0.16	0.314879	0.28486	0.196851	0.529194	100			Sim 75	0.24	0.327695	0.297831	0.225672	0.654112	100
Sim 76	0.02	0.163166	0.0713893	0.0153899	-0.0394468	91			Sim 76	0.01	0.162398	0.108337	0.03617	-0.101788	91			Sim 76	0.02	0.249045	0.167476	0.0560355	0.190206	97			Sim 76	0	0.221981	0.160068	0.0635128	0.232988	97
Sim 77	0.01	0.195499	0.121328	0.00403247	-0.0733802	106			Sim 77	-0.01	0.187179	0.122273	0.0655918	-0.20308	106			Sim 77	0.06	0.285358	0.188784	0.137499	0.143373	92			Sim 77	0.04	0.278461	0.218735	0.174019	0.148022	92
Sim 78	0.02	0.190212	0.13254	0.0339676	0.0676943	113			Sim 78	0	0.198324	0.161359	0.120987	0.0661355	113			Sim 78	0.09	0.309308	0.238711	0.140264	0.325562	102			Sim 78	0.17	0.315437	0.257758	0.132898	0.385174	102
Sim 79	0	0.2319	0.134286	0.0189831	0.986052	114			Sim 79	-0.02	0.222196	0.162096	0.0478903	1.21815	114			Sim 79	0.01	0.334446	0.317111	0.0479923	0.52723	128			Sim 79	0.02	0.34049	0.31001	0.172764	0.676141	128
Sim 80	0.05	0.227706	0.172324	0.0746885	-0.0319156	113			Sim 80	0.09	0.246463	0.234521	0.155585	0.0297613	113			Sim 80	-0.09	0.327005	0.34825	-0.0308565	0.704088	119			Sim 80	0.005	0.326761	0.342792	0.404678	0.788448	119
Sim 81	-0.01	0.238234	0.202016	0.0358841	0.381491	95			Sim 81	0.005	0.235742	0.261139	0.304639	0.393024	95			Sim 81	0.11	0.290511	0.225569	0.0999468	0.0770418	110			Sim 81	0.16	0.28304	0.200904	0.118056	-0.0313292	110
Sim 82	-0.01	0.241413	0.177833	0.0118277	0.189582	95			Sim 82	-0.1	0.24339	0.220837	-0.0746327	0.121547	95			Sim 82	0.02	0.285935	0.258116	0.224623	0.314605	87			Sim 82	0.005	0.287422	0.236992	0.228472	0.262925	87
Sim 83	0.02	0.170001	0.0789576	-0.00759895	0.12375	97			Sim 83	0.01	0.151867	0.0943003	0.00644967	0.123033	97			Sim 83	0.06	0.350565	0.30987	0.0940616	0.485839	106			Sim 83	0.12	0.362279	0.352198	0.284735	0.565326	106
Sim 84	0.04	0.182867	0.0873739	-0.0104368	0.0224296	103			Sim 84	0.06	0.193785	0.136231	0.0251391	0.0664897	103			Sim 84	0.09	0.326957	0.32454	0.0992883	0.0134814	107			Sim 84	0.15	0.325774	0.302189	0.284709	-0.0525927	107
Sim 85	0	0.204053	0.0968026	0.0144363	0.00369856	117			Sim 85	0.05	0.197622	0.135284	0.0433897	-0.00255427	117			Sim 85	0.005	0.366661	0.397762	0.13368	-0.0819095	106			Sim 85	0.5	0.369457	0.374963	0.279866	-0.245593	106
Sim 86	0.03	0.224592	0.15592	0.056359	0.388184	116			Sim 86	0.04	0.221762	0.18197	0.0945448	0.342283	116			Sim 86	0.12	0.302415	0.244936	0.0943585	0.930851	94			Sim 86	0.25	0.313491	0.298502	0.126232	1.00561	94
Sim 87	0.04	0.194833	0.121378	0.0768301	0.170411	99			Sim 87	0.05	0.190659	0.171325	0.185941	0.115273	99			Sim 87	0.05	0.335275	0.271089	0.0836821	0.624275	100			Sim 87	0.05	0.329871	0.244792	0.130156	0.572302	100
Sim 88	-0.03	0.232868	0.156687	0.0611152	0.284451	89			Sim 88	-0.01	0.231643	0.172055	0.141038	0.349848	89			Sim 88	0.11	0.287161	0.245896	0.0737219	0.419259	110			Sim 88	0.18	0.28198	0.241745	0.0555576	0.288146	110
Sim 89	0.02	0.180982	0.116076	0.089488	0.389794	99			Sim 89	0.13	0.185159	0.198426	0.214588	0.424145	99			Sim 89	0.08	0.323352	0.260675	0.0801572	-0.0588238	108			Sim 89	0.005	0.341394	0.347854	0.0993244	-0.135611	108
Sim 90	-0.02	0.22947	0.129399	0.00400691	-0.358238	105			Sim 90	-0.07	0.23514	0.133482	0.0180318	-0.423993	105			Sim 90	0.08	0.304286	0.271442	0.118339	0.628163	104			Sim 90	0.09	0.286741	0.244543	0.12914	0.612725	104
Sim 91	0.02	0.196696	0.122928	0.0688467	0.258625	119			Sim 91	0.04	0.193289	0.190296	0.15694	0.360712	119			Sim 91	-0.05	0.272727	0.214523	0.0137635	0.0968963	88			Sim 91	-0.07	0.253722	0.204955	0.113373	0.131162	88
Sim 92	-0.01	0.230298	0.134826	0.0232062	0.376815	93			Sim 92	-0.05	0.222684	0.189628	0.0999702	0.367734	93			Sim 92	0.08	0.365978	0.374627	0.380768	0.0897107	100			Sim 92	0.005	0.367379	0.355884	0.500982	0.0442165	100
Sim 93	0.01	0.176051	0.077599	-0.0378549	0.0368509	95			Sim 93	0.03	0.173161	0.12538	-0.066525	-0.0321954	95			Sim 93	0.06	0.267464	0.213728	0.110879	0.251956	103			Sim 93	0.11	0.240724	0.201864	0.250526	0.265604	103
Sim 94	0.05	0.170938	0.102512	0.0518467	-0.192366	103			Sim 94	0.1	0.151183	0.12998	0.119854	-0.237617	103			Sim 94	0.33	0.343996	0.337425	0.352401	0.172264	84			Sim 94	0.28	0.323694	0.327034	0.324396	0.28121	84
Sim 95	0.08	0.220854	0.141647	0.0688517	0.201808	108			Sim 95	0.11	0.223853	0.189292	0.15898	0.162506	108			Sim 95	-0.01	0.308669	0.316948	0.321628	0.229395	109			Sim 95	0.005	0.301139	0.315147	0.459379	0.145552	109
Sim 96	0.06	0.220931	0.14872	0.0840643	0.256903	119			Sim 96	0.09	0.226425	0.157003	0.117144	0.275461	119			Sim 96	-0.07	0.316821	0.308533	-0.0128997	0.237099	107			Sim 96	0.005	0.317615	0.30949	0.0235762	0.325271	107
Sim 97	-0.06	0.185227	0.155107	0.0474117	-0.022533	104			Sim 97	0.42	0.165798	0.192023	0.27889	-0.0873659	104			Sim 97	0.09	0.347114	0.315283	0.156368	0.192501	109			Sim 97	0.005	0.345022	0.335431	0.263222	0.11432	109
Sim 98	0.05	0.222336	0.128003	0.0473918	-0.0980835	107			Sim 98	0.1	0.240197	0.181818	0.12709	0.0121604	107			Sim 98	0.02	0.307944	0.288839	0.121693	0.320762	91			Sim 98	0.06	0.312881	0.344112	0.392552	0.122204	91
Sim 99	-0.02	0.165408	0.0925089	0.00475826	-0.293241	115			Sim 99	-0.05	0.142482	0.0969243	0.0766102	-0.408583	115			Sim 99	0.01	0.314153	0.277969	0.0960076	0.0327579	131			Sim 99	0.005	0.326996	0.319377	0.288469	0.00949626	131
Sim 100	0.01	0.191523	0.0750121	0.0304487	0.0361668	103			Sim 100	0.05	0.183905	0.100955	0.0678143	0.0409787	103			Sim 100	0.04	0.344257	0.322984	0.0716223	0.56162	105			Sim 100	0.11	0.363157	0.330889	0.125699	0.598144	105
N=200K									N=200K									N=200K									N=200K
	MRMix	IVW	Median	Mode	Egger	Number of IVs				MRMix	IVW	Median	Mode	Egger	Number of IVs				MRMix	IVW	Median	Mode	Egger	Number of IVs				MRMix	IVW	Median	Mode	Egger	Number of IVs
Sim 1	0.02	0.225137	0.106848	-0.00288598	0.199866	388			Sim 1	0.04	0.218543	0.148945	0.102528	0.195064	388			Sim 1	0.04	0.362657	0.32096	0.0560826	0.34119	429			Sim 1	0.11	0.369436	0.326066	0.148241	0.342253	429
Sim 2	0.01	0.243156	0.14566	-0.000550732	0.367356	379			Sim 2	0.04	0.237132	0.187809	0.00416973	0.348261	379			Sim 2	0.06	0.368398	0.311859	0.0655367	0.513223	405			Sim 2	0.09	0.363755	0.34043	0.360171	0.509686	405
Sim 3	0.02	0.230487	0.109593	0.00884582	0.262657	398			Sim 3	0.04	0.234311	0.150144	0.0161436	0.291915	398			Sim 3	0.04	0.34462	0.301914	0.0584052	0.368259	420			Sim 3	0.1	0.35406	0.325129	0.167906	0.412329	420
Sim 4	0.01	0.233072	0.109115	0.0191665	0.140217	415			Sim 4	0.04	0.235148	0.147078	0.0554183	0.157741	415			Sim 4	0.03	0.345828	0.283343	0.0305772	0.197841	436			Sim 4	0.07	0.347898	0.292043	0.180708	0.163352	436
Sim 5	0.01	0.233738	0.109554	-0.00139634	0.22342	391			Sim 5	0.03	0.228522	0.14452	0.0332517	0.236944	391			Sim 5	0.04	0.370714	0.349024	0.0565191	0.547066	417			Sim 5	0.14	0.370195	0.357693	0.345269	0.560965	417
Sim 6	0.02	0.205562	0.0942337	0.0176295	0.194777	404			Sim 6	0.03	0.202203	0.13689	0.0448496	0.170334	404			Sim 6	0.02	0.343671	0.285395	0.0818004	0.310576	395			Sim 6	0.01	0.34179	0.301861	0.211814	0.270997	395
Sim 7	0.02	0.234567	0.127357	0.0245482	0.469085	396			Sim 7	0.02	0.239751	0.139694	0.0265997	0.535436	396			Sim 7	0.06	0.315404	0.261106	0.0926144	0.310711	397			Sim 7	0.13	0.314538	0.299518	0.279554	0.335608	397
Sim 8	0.01	0.200324	0.079028	-0.00517644	0.367074	383			Sim 8	0.01	0.202634	0.126807	-0.00716226	0.416936	383			Sim 8	0.02	0.292984	0.258109	0.0445205	0.346109	378			Sim 8	0.03	0.287331	0.270005	0.0806423	0.363753	378
Sim 9	0.02	0.239962	0.103485	0.00786573	0.243636	450			Sim 9	0.03	0.242297	0.142535	0.0298635	0.279198	450			Sim 9	0.02	0.362673	0.331582	0.0513827	0.391158	434			Sim 9	0.1	0.359785	0.337969	0.173643	0.396275	434
Sim 10	0.03	0.21416	0.121517	-0.00853045	0.256857	401			Sim 10	0.04	0.217668	0.162883	0.015701	0.267404	401			Sim 10	0.07	0.345148	0.26925	0.0944012	0.132568	383			Sim 10	0.13	0.349536	0.309223	0.201389	0.139647	383
Sim 11	0	0.25912	0.119829	-0.0182669	0.307298	376			Sim 11	0	0.255684	0.152346	0.000735856	0.263247	376			Sim 11	0.06	0.371736	0.347732	0.0715617	0.395167	378			Sim 11	0.2	0.382738	0.38345	0.415725	0.371702	378
Sim 12	0.02	0.220373	0.097318	0.0114126	0.112696	410			Sim 12	0.05	0.221766	0.134851	0.0187193	0.111573	410			Sim 12	0.02	0.304508	0.219445	0.0388288	0.108498	425			Sim 12	0.03	0.299618	0.235399	0.103673	0.120063	425
Sim 13	-0.01	0.215423	0.0808313	0.000332649	0.332122	389			Sim 13	-0.01	0.207021	0.11787	0.00657391	0.309424	389			Sim 13	0.01	0.312033	0.26538	0.0499861	0.346339	386			Sim 13	0.06	0.317447	0.280514	0.129413	0.381406	386
Sim 14	0.01	0.243075	0.152238	-0.0062351	0.31748	426			Sim 14	0.02	0.247187	0.190242	0.00576319	0.333519	426			Sim 14	-0.02	0.326686	0.289934	0.02431	0.474875	410			Sim 14	-0.03	0.314462	0.303738	0.277993	0.458246	410
Sim 15	0.01	0.275125	0.134016	0.0168808	0.397933	399			Sim 15	0.02	0.280512	0.168771	0.0337616	0.387508	399			Sim 15	0.02	0.343786	0.272552	0.0447795	0.324447	409			Sim 15	0.11	0.346144	0.322779	0.0738115	0.332245	409
Sim 16	0.02	0.181685	0.11006	-0.0197389	0.158631	389			Sim 16	0.04	0.176112	0.123151	-0.00454191	0.159993	389			Sim 16	0.09	0.340295	0.274458	0.136257	0.280541	378			Sim 16	0.1	0.342337	0.273466	0.159617	0.305873	378
Sim 17	0	0.235076	0.0965553	0.0177215	0.358278	385			Sim 17	0.02	0.232441	0.139407	0.0780733	0.340273	385			Sim 17	0.04	0.341859	0.308565	0.0571159	0.501617	393			Sim 17	0.12	0.347737	0.327826	0.285331	0.456469	393
Sim 18	-0.01	0.258429	0.132898	-0.011378	0.339196	401			Sim 18	0.01	0.261187	0.196782	0.0144171	0.285504	401			Sim 18	0.02	0.361739	0.319937	0.0439833	0.31051	411			Sim 18	0.05	0.354883	0.287234	0.0996057	0.242967	411
Sim 19	0.02	0.209241	0.0825441	0.0189979	0.131538	399			Sim 19	0.04	0.209572	0.129198	0.052497	0.13672	399			Sim 19	0.06	0.313683	0.235007	0.0380189	0.3108	396			Sim 19	0.13	0.313542	0.271571	0.0792204	0.280881	396
Sim 20	0.04	0.240983	0.134626	0.0509818	0.117997	381			Sim 20	0.08	0.247067	0.193424	0.117941	0.114317	381			Sim 20	0.07	0.350692	0.350776	0.156075	0.516457	377			Sim 20	0.17	0.356213	0.340727	0.250363	0.506903	377
Sim 21	-0.01	0.220299	0.0886992	-0.005736	0.25089	383			Sim 21	0	0.219524	0.1192	-0.00358399	0.283345	383			Sim 21	0.02	0.344753	0.29677	0.0359079	0.253507	424			Sim 21	0.07	0.343258	0.311943	0.0860604	0.237793	424
Sim 22	0.01	0.227677	0.129609	0.0216424	0.259047	390			Sim 22	0.01	0.225101	0.171383	0.0546707	0.242799	390			Sim 22	0.02	0.345181	0.317983	0.0569586	0.298214	390			Sim 22	0.05	0.341997	0.319486	0.0971649	0.328266	390
Sim 23	0.01	0.197844	0.0729054	0.000935153	-0.013169	409			Sim 23	0.01	0.197679	0.0923819	-0.00409142	-0.01387	409			Sim 23	0.04	0.331338	0.270625	0.069862	0.130865	388			Sim 23	0.08	0.329808	0.287276	0.108167	0.147561	388
Sim 24	0.02	0.25436	0.112474	0.0180725	0.259723	435			Sim 24	0.05	0.260122	0.167975	0.0274429	0.243321	435			Sim 24	0.05	0.363615	0.278325	0.0804493	0.430877	402			Sim 24	0.11	0.363487	0.283966	0.1367	0.420524	402
Sim 25	0.01	0.241793	0.107913	-0.00364527	0.29735	383			Sim 25	0.02	0.238023	0.137299	-0.0227318	0.281918	383			Sim 25	0.02	0.306485	0.231695	0.0515686	0.206318	362			Sim 25	0.05	0.307559	0.238761	0.129642	0.152222	362
Sim 26	0	0.220793	0.08717	-0.0126631	0.264535	396			Sim 26	0	0.215819	0.110225	0.00307057	0.245841	396			Sim 26	0	0.357877	0.312217	0.0292437	0.273632	372			Sim 26	0.03	0.36501	0.320832	0.0691587	0.290798	372
Sim 27	0.02	0.231661	0.118003	0.0239671	0.223266	405			Sim 27	0.04	0.23248	0.151097	0.0494672	0.20892	405			Sim 27	0.02	0.34605	0.336133	0.0298371	0.213453	379			Sim 27	0.005	0.348052	0.337008	0.140889	0.218279	379
Sim 28	-0.01	0.268145	0.147155	-0.0198541	0.350017	384			Sim 28	-0.01	0.271904	0.206767	-0.0437848	0.399031	384			Sim 28	0.02	0.378384	0.355727	0.0458784	0.44681	376			Sim 28	0.1	0.383362	0.385804	0.452442	0.488173	376
Sim 29	-0.01	0.199476	0.083188	-0.0340284	0.232609	427			Sim 29	-0.02	0.191288	0.118239	-0.0481399	0.235872	427			Sim 29	0.06	0.284313	0.181217	0.0647619	0.0762103	393			Sim 29	0.07	0.290547	0.22024	0.0924362	0.0680498	393
Sim 30	-0.01	0.238838	0.127935	0.00650963	0.306379	396			Sim 30	0.01	0.238741	0.167896	0.105536	0.366104	396			Sim 30	0.03	0.351433	0.316482	0.125513	0.463412	394			Sim 30	0.06	0.352298	0.345531	0.314741	0.507057	394
Sim 31	0	0.229693	0.0961714	0.00695226	0.32096	408			Sim 31	0.02	0.231195	0.148026	0.0260862	0.336002	408			Sim 31	0.04	0.337973	0.29706	0.0670025	0.434323	419			Sim 31	0.06	0.335167	0.313189	0.156701	0.454637	419
Sim 32	0.03	0.248289	0.129189	0.0322832	0.24997	395			Sim 32	0.04	0.244788	0.17626	0.0673486	0.243124	395			Sim 32	0.05	0.33924	0.271115	0.0488187	0.373309	434			Sim 32	0.11	0.336351	0.282009	0.212525	0.341919	434
Sim 33	0.01	0.229541	0.122965	-0.0102768	0.472717	419			Sim 33	0.02	0.222987	0.16793	-0.000454704	0.503763	419			Sim 33	0.06	0.358057	0.309812	0.0855402	0.227351	428			Sim 33	0.09	0.364625	0.333257	0.275977	0.248518	428
Sim 34	0.02	0.214719	0.116483	0.00927211	0.0980574	446			Sim 34	0.03	0.217253	0.158016	0.0406075	0.100594	446			Sim 34	0.06	0.365144	0.297102	0.107528	0.280507	402			Sim 34	0.1	0.366271	0.293145	0.182626	0.349813	402
Sim 35	0.02	0.246925	0.133658	0.0342726	0.436695	410			Sim 35	0.04	0.251062	0.19501	0.0781307	0.447668	410			Sim 35	0.04	0.330769	0.239697	0.063371	0.42454	395			Sim 35	0.06	0.326328	0.260659	0.124792	0.450844	395
Sim 36	0.02	0.225744	0.102938	0.0236271	0.0400573	377			Sim 36	0.03	0.220008	0.140569	0.0606857	0.00816346	377			Sim 36	0	0.306936	0.229207	0.0217349	0.0946583	384			Sim 36	0.01	0.307899	0.262422	0.0459039	0.0996865	384
Sim 37	0	0.217109	0.107082	-0.00390236	0.277112	390			Sim 37	0.04	0.214953	0.155773	0.00569538	0.212256	390			Sim 37	0.03	0.35485	0.273816	0.0538907	0.100221	357			Sim 37	0.08	0.359885	0.313885	0.0963729	0.0477132	357
Sim 38	0.04	0.24975	0.122654	0.0379263	0.303912	391			Sim 38	0.06	0.256876	0.174416	0.0860906	0.278455	391			Sim 38	0.01	0.346523	0.312519	0.0270347	0.388793	401			Sim 38	0.05	0.347791	0.309042	0.0628337	0.391173	401
Sim 39	0.05	0.222696	0.126362	0.0567945	0.128215	371			Sim 39	0.08	0.239088	0.189454	0.0802981	0.211785	371			Sim 39	0.04	0.34454	0.292672	0.0825016	0.178236	388			Sim 39	0.09	0.343118	0.292959	0.190793	0.198983	388
Sim 40	0.04	0.215996	0.104837	0.0239539	0.348218	428			Sim 40	0.07	0.217681	0.157466	0.0889084	0.331098	428			Sim 40	0.05	0.322925	0.24458	0.0914482	0.383211	393			Sim 40	0.05	0.319061	0.25829	0.181976	0.376585	393
Sim 41	0	0.209402	0.0831319	0.000579712	0.324899	388			Sim 41	0.02	0.201158	0.125817	0.0111568	0.312457	388			Sim 41	0.05	0.337216	0.252502	0.0819793	0.0420438	373			Sim 41	0.1	0.332822	0.265419	0.10204	0.0159328	373
Sim 42	0	0.220717	0.106318	0.0277122	0.127848	387			Sim 42	0	0.214508	0.132747	0.0598579	0.0934393	387			Sim 42	0.02	0.349901	0.306003	0.0727043	0.608767	419			Sim 42	0.05	0.341588	0.322688	0.186941	0.617155	419
Sim 43	-0.02	0.219981	0.106398	0.00749926	0.197207	375			Sim 43	-0.05	0.213915	0.156182	0.0539352	0.219944	375			Sim 43	0.03	0.335393	0.250698	0.023176	0.277971	407			Sim 43	0.04	0.333434	0.253286	0.0695767	0.248483	407
Sim 44	-0.01	0.177679	0.0750132	-0.0406577	0.205024	416			Sim 44	-0.01	0.168289	0.102719	-0.0438306	0.209418	416			Sim 44	0.04	0.319248	0.293205	0.0539358	0.330003	419			Sim 44	0.13	0.321847	0.314434	0.174768	0.338549	419
Sim 45	0.03	0.260231	0.147623	0.0254691	0.269731	398			Sim 45	0.07	0.273753	0.220584	0.0280957	0.236645	398			Sim 45	0.01	0.339353	0.317959	0.0274873	0.295911	388			Sim 45	0.08	0.334477	0.304934	0.280652	0.265612	388
Sim 46	0.01	0.230501	0.13941	0.0155489	0.387453	396			Sim 46	0.02	0.225677	0.190565	0.113413	0.401068	396			Sim 46	0.06	0.376004	0.339866	0.0680055	0.677888	391			Sim 46	0.13	0.38615	0.357078	0.266098	0.702663	391
Sim 47	0.01	0.269404	0.138063	-0.00848581	0.233407	392			Sim 47	0.04	0.270344	0.170736	-0.0168866	0.207392	392			Sim 47	0.05	0.342331	0.278605	0.101335	0.319499	388			Sim 47	0.1	0.339366	0.295476	0.172749	0.322351	388
Sim 48	-0.01	0.218992	0.101981	0.0465267	0.380702	405			Sim 48	0	0.22139	0.169834	0.148639	0.398555	405			Sim 48	0.01	0.352919	0.286853	0.0329679	0.518969	430			Sim 48	0.04	0.357751	0.315618	0.143044	0.551266	430
Sim 49	-0.01	0.209072	0.0972228	-0.00850335	0.257101	406			Sim 49	-0.01	0.206896	0.120936	-0.0297746	0.219342	406			Sim 49	0.04	0.307266	0.267291	0.0547001	0.349396	397			Sim 49	0.04	0.308578	0.285293	0.114371	0.404849	397
Sim 50	0.03	0.20708	0.105073	0.0311744	0.227995	411			Sim 50	0.07	0.210658	0.138703	0.0810804	0.229169	411			Sim 50	0.02	0.328887	0.275519	0.0473095	0.349182	427			Sim 50	0.06	0.338802	0.294809	0.094493	0.378251	427
Sim 51	0.03	0.211104	0.112382	0.0256947	0.290951	408			Sim 51	0.06	0.217376	0.16629	0.0953988	0.317614	408			Sim 51	0	0.363996	0.311221	0.0139474	0.370058	364			Sim 51	0.02	0.368681	0.339586	0.024333	0.370437	364
Sim 52	0.02	0.218131	0.122536	0.032531	0.248429	389			Sim 52	0.02	0.215531	0.157096	0.0806261	0.233955	389			Sim 52	0.06	0.365746	0.285801	0.100931	0.428499	392			Sim 52	0.12	0.371644	0.302202	0.185295	0.420114	392
Sim 53	0.01	0.221291	0.101924	-0.00120293	-0.0160436	415			Sim 53	0.01	0.217686	0.127888	0.00898597	-0.0230475	415			Sim 53	0.04	0.328585	0.260122	0.0484745	0.319571	413			Sim 53	0.1	0.330143	0.261738	0.0877538	0.368404	413
Sim 54	0.02	0.222999	0.124622	0.0200257	0.160935	404			Sim 54	0.02	0.21489	0.150612	0.0665344	0.162255	404			Sim 54	0.02	0.346353	0.278315	0.0639958	0.154962	391			Sim 54	0.05	0.339638	0.32573	0.311409	0.146839	391
Sim 55	0	0.18101	0.0828739	-0.00374157	0.0981344	394			Sim 55	0	0.17603	0.101339	-0.0152537	0.0679169	394			Sim 55	-0.02	0.280057	0.214708	-0.0269022	0.0715568	408			Sim 55	-0.01	0.274291	0.251017	-0.0428771	0.0239563	408
Sim 56	0.03	0.231987	0.119401	0.0208391	0.100305	415			Sim 56	0.06	0.229754	0.163936	0.0216209	0.124746	415			Sim 56	0.07	0.364454	0.295224	0.0953419	0.140758	383			Sim 56	0.12	0.366056	0.330682	0.142249	0.165949	383
Sim 57	0.02	0.277199	0.157923	0.0537808	0.51144	376			Sim 57	0.06	0.286151	0.212034	0.105844	0.572357	376			Sim 57	0.06	0.392098	0.347832	0.0650864	0.590962	367			Sim 57	0.14	0.3984	0.382042	0.0907235	0.591128	367
Sim 58	0	0.27485	0.138969	0.0109863	0.393728	395			Sim 58	0.02	0.275101	0.178391	0.048546	0.382513	395			Sim 58	0.01	0.319804	0.284303	0.0417824	0.605472	406			Sim 58	0.11	0.31133	0.283734	0.239112	0.628703	406
Sim 59	0.02	0.234474	0.116157	0.0376672	0.285837	398			Sim 59	0.06	0.241913	0.176248	0.0654359	0.320854	398			Sim 59	0.03	0.386241	0.353481	0.0603428	0.358118	385			Sim 59	0.07	0.381884	0.334736	0.139136	0.39157	385
Sim 60	0	0.222942	0.114863	-0.0123722	0.355822	377			Sim 60	0.01	0.224303	0.157021	0.0168911	0.324925	377			Sim 60	0.03	0.331427	0.27329	0.0498654	0.277678	394			Sim 60	0.06	0.329737	0.299487	0.113729	0.257831	394
Sim 61	0.01	0.232663	0.11123	0.0312735	0.264266	374			Sim 61	0.07	0.239169	0.172714	0.0983742	0.275506	374			Sim 61	0.04	0.339606	0.297327	0.0896466	0.372181	398			Sim 61	0.1	0.337202	0.293508	0.180283	0.386867	398
Sim 62	0.03	0.259193	0.137596	0.000667175	0.150253	406			Sim 62	0.06	0.259036	0.180496	0.00470401	0.0721584	406			Sim 62	0.02	0.343265	0.302174	0.0420439	0.359136	422			Sim 62	0.04	0.336684	0.313881	0.0540185	0.371198	422
Sim 63	0.01	0.260335	0.134873	0.0205187	0.244132	388			Sim 63	0.04	0.259672	0.18161	0.0124399	0.204106	388			Sim 63	0	0.328609	0.292298	0.0314336	0.261233	383			Sim 63	0.11	0.317942	0.279809	0.212828	0.307282	383
Sim 64	0.02	0.246614	0.13966	0.0485599	0.284274	400			Sim 64	0.04	0.24752	0.189944	0.105721	0.336493	400			Sim 64	0.02	0.330317	0.326397	0.0482301	0.332338	375			Sim 64	0.12	0.320433	0.284076	0.2121	0.337806	375
Sim 65	0.02	0.213292	0.125903	0.00775396	0.185685	423			Sim 65	0.02	0.210973	0.16795	-0.00595922	0.149369	423			Sim 65	0.02	0.34012	0.279923	0.0435906	0.328139	406			Sim 65	0.02	0.335457	0.289701	0.191222	0.317347	406
Sim 66	0.02	0.246575	0.127641	0.0171028	0.366163	396			Sim 66	0.05	0.248449	0.181516	0.121122	0.434125	396			Sim 66	0.03	0.341271	0.263401	0.0457283	0.12525	433			Sim 66	0.03	0.336762	0.273116	0.156945	0.10842	433
Sim 67	0.03	0.251306	0.137096	0.0419499	0.284963	378			Sim 67	0.08	0.262253	0.193606	0.0400184	0.284407	378			Sim 67	0.03	0.322005	0.257956	0.0234237	0.30317	381			Sim 67	0.08	0.325878	0.28196	0.28542	0.324556	381
Sim 68	0.01	0.235555	0.136655	0.00510868	0.366314	398			Sim 68	0.01	0.235928	0.180872	0.0849443	0.390158	398			Sim 68	0.02	0.322453	0.301172	0.0579262	0.356037	376			Sim 68	0.08	0.319459	0.304416	0.151991	0.352175	376
Sim 69	0.01	0.191218	0.103252	0.00651538	0.311462	370			Sim 69	0	0.190638	0.149915	0.00504465	0.29858	370			Sim 69	0.05	0.323386	0.214805	0.0745277	0.37958	383			Sim 69	0.07	0.322401	0.23197	0.116522	0.440863	383
Sim 70	0	0.222933	0.104989	0.0110235	0.212869	403			Sim 70	0.02	0.217749	0.148975	0.0654505	0.171766	403			Sim 70	0.04	0.314363	0.264977	0.0572636	0.435261	399			Sim 70	0.08	0.321457	0.299604	0.154061	0.390671	399
Sim 71	0.02	0.22963	0.116143	-0.00545638	0.217515	421			Sim 71	0.04	0.23384	0.144765	-0.00078333	0.218809	421			Sim 71	0.07	0.352377	0.293357	0.0866249	0.574642	402			Sim 71	0.11	0.345149	0.305434	0.128817	0.571467	402
Sim 72	0.01	0.241813	0.117351	0.0442308	0.320197	407			Sim 72	0.04	0.245218	0.164472	0.095252	0.337264	407			Sim 72	0.05	0.339916	0.243109	0.0842615	0.367814	373			Sim 72	0.1	0.342053	0.295884	0.215237	0.432782	373
Sim 73	0.03	0.243081	0.14012	0.0430776	0.327917	401			Sim 73	0.08	0.246445	0.179367	0.11507	0.331044	401			Sim 73	0	0.375361	0.351852	0.0500116	0.394036	394			Sim 73	0.02	0.375586	0.36959	0.183965	0.368216	394
Sim 74	0	0.219908	0.112978	-0.0149371	0.272863	387			Sim 74	0	0.217549	0.159018	0.0256667	0.253926	387			Sim 74	0.01	0.334464	0.272959	0.0596038	0.366154	383			Sim 74	0.07	0.329605	0.272333	0.157146	0.367592	383
Sim 75	0.03	0.227766	0.114477	0.0321335	0.446914	409			Sim 75	0.06	0.229751	0.171939	0.120305	0.473113	409			Sim 75	0.07	0.355382	0.297758	0.12082	0.250293	384			Sim 75	0.19	0.36554	0.328714	0.233704	0.252174	384
Sim 76	0.01	0.19541	0.0801929	0.0177928	0.188096	395			Sim 76	0.03	0.20036	0.127317	0.0336239	0.18413	395			Sim 76	0.04	0.302714	0.223117	0.0738123	0.359144	410			Sim 76	0.07	0.297559	0.263264	0.15643	0.333015	410
Sim 77	0.02	0.206387	0.0980043	0.00379317	0.134903	370			Sim 77	0.03	0.203575	0.139185	0.0213234	0.11423	370			Sim 77	0.05	0.326503	0.236891	0.081062	0.274769	369			Sim 77	0.07	0.326925	0.250767	0.172017	0.270942	369
Sim 78	0.01	0.230549	0.106411	0.01666	0.113994	411			Sim 78	0.01	0.235543	0.151793	0.0449445	0.112531	411			Sim 78	0.06	0.339898	0.26684	0.106053	0.337437	397			Sim 78	0.08	0.338469	0.260821	0.147341	0.397549	397
Sim 79	0.01	0.227758	0.0985183	0.00677983	0.493474	410			Sim 79	0.02	0.225104	0.128062	0.0270485	0.530328	410			Sim 79	0.02	0.347209	0.330073	0.0341993	0.495358	407			Sim 79	0.04	0.349825	0.315206	0.111415	0.518226	407
Sim 80	0.01	0.218413	0.125469	0.0215092	0.291035	424			Sim 80	0.02	0.222725	0.169323	0.0860177	0.34021	424			Sim 80	0.03	0.341639	0.315902	0.0155229	0.348362	414			Sim 80	0.05	0.346034	0.3143	0.0345851	0.359518	414
Sim 81	0.01	0.227861	0.131151	0.0222004	0.289509	377			Sim 81	0.02	0.224439	0.179824	0.117346	0.280636	377			Sim 81	0.06	0.334903	0.272261	0.0899517	0.219574	375			Sim 81	0.12	0.338401	0.28533	0.167925	0.18376	375
Sim 82	0	0.26039	0.138684	-0.00293157	0.235696	382			Sim 82	-0.02	0.255722	0.175123	0.0120357	0.229988	382			Sim 82	0.07	0.319906	0.25166	0.114533	0.3448	344			Sim 82	0.12	0.319791	0.277074	0.211927	0.355072	344
Sim 83	-0.02	0.206555	0.0856026	-0.00309475	0.198655	415			Sim 83	-0.01	0.200358	0.123281	0.00151916	0.179008	415			Sim 83	0.04	0.368577	0.31823	0.0370383	0.413665	387			Sim 83	0.09	0.36926	0.331329	0.224604	0.449075	387
Sim 84	0.03	0.19162	0.095323	-0.00117651	0.1872	409			Sim 84	0.04	0.195103	0.133369	0.00949333	0.243568	409			Sim 84	0.01	0.338088	0.303253	0.0347214	0.3129	388			Sim 84	0.04	0.338575	0.305932	0.0978238	0.264723	388
Sim 85	0.01	0.239173	0.107994	0.00917812	0.166442	425			Sim 85	0.05	0.248187	0.161778	0.0152926	0.113305	425			Sim 85	0.01	0.369333	0.347659	0.0743534	0.381679	418			Sim 85	0.05	0.368019	0.36105	0.155911	0.36729	418
Sim 86	0.03	0.229219	0.137042	0.0353693	0.388092	424			Sim 86	0.03	0.23034	0.161041	0.0882063	0.368979	424			Sim 86	0.05	0.340327	0.270657	0.0474632	0.429122	379			Sim 86	0.11	0.342703	0.301144	0.112427	0.459738	379
Sim 87	0.02	0.224828	0.109876	0.0278379	0.185719	382			Sim 87	0.04	0.226091	0.143572	0.0386307	0.16483	382			Sim 87	0.01	0.374796	0.302041	0.049269	0.433584	422			Sim 87	0.05	0.377158	0.318126	0.111338	0.426986	422
Sim 88	0.01	0.211528	0.116225	0.0420048	0.314547	419			Sim 88	0.02	0.206101	0.17994	0.129157	0.319547	419			Sim 88	0.01	0.296895	0.210259	0.0572972	0.30612	395			Sim 88	0.05	0.29308	0.254147	0.11013	0.303117	395
Sim 89	0.01	0.210793	0.104525	0.0529517	0.156786	374			Sim 89	0.03	0.217016	0.13737	0.0901669	0.140063	374			Sim 89	0.03	0.354402	0.303835	0.0597735	0.271541	356			Sim 89	0.08	0.361834	0.31052	0.102732	0.313346	356
Sim 90	0.01	0.23476	0.111925	-0.00497689	0.248175	426			Sim 90	0	0.235071	0.143449	0.0150538	0.280682	426			Sim 90	0.01	0.323736	0.276368	0.0426919	0.387181	438			Sim 90	0.06	0.322001	0.28815	0.148452	0.322729	438
Sim 91	-0.01	0.219564	0.084272	0.00982123	0.208576	404			Sim 91	0	0.212198	0.119649	0.0280906	0.222342	404			Sim 91	0.03	0.340108	0.259552	0.0726177	0.182515	387			Sim 91	0.04	0.339107	0.275351	0.128703	0.130205	387
Sim 92	0.01	0.246973	0.112839	0.0321459	0.209107	401			Sim 92	0.03	0.247397	0.148151	0.0290756	0.173789	401			Sim 92	0.04	0.367372	0.336893	0.0881948	0.425982	436			Sim 92	0.11	0.366114	0.337711	0.188098	0.41696	436
Sim 93	0	0.189905	0.0923795	-0.0445003	0.20294	376			Sim 93	0.03	0.185464	0.104223	-0.0500159	0.193905	376			Sim 93	0.04	0.319226	0.22779	0.0760623	0.285389	378			Sim 93	0.08	0.307856	0.249582	0.16572	0.254287	378
Sim 94	0.02	0.236447	0.107633	0.0381961	0.144823	370			Sim 94	0.04	0.231893	0.141534	0.087553	0.0914348	370			Sim 94	0.05	0.347304	0.303317	0.0901767	0.44567	368			Sim 94	0.13	0.342796	0.321678	0.343574	0.421016	368
Sim 95	0.03	0.238188	0.136663	0.0375844	0.17687	432			Sim 95	0.08	0.241671	0.190644	0.149899	0.167105	432			Sim 95	0.01	0.335461	0.305448	0.0283802	0.372452	416			Sim 95	0.01	0.328729	0.330861	0.0303555	0.355883	416
Sim 96	0.01	0.22445	0.122669	0.0663778	0.156501	416			Sim 96	0.02	0.222165	0.162807	0.12042	0.148757	416			Sim 96	0	0.311215	0.263544	0.0223511	0.509219	421			Sim 96	-0.03	0.307963	0.308672	0.0925877	0.528518	421
Sim 97	0	0.252455	0.133784	0.0255769	0.0757006	391			Sim 97	0	0.248717	0.197446	0.0511761	0.0297502	391			Sim 97	0.06	0.366686	0.313421	0.0901653	0.347209	408			Sim 97	0.09	0.370838	0.33846	0.199626	0.31894	408
Sim 98	0	0.224647	0.103573	0.012409	0.179535	408			Sim 98	0.03	0.222179	0.150158	0.0634843	0.254076	408			Sim 98	0.02	0.349857	0.29322	0.0704006	0.31812	393			Sim 98	0.06	0.348229	0.302698	0.0684177	0.293077	393
Sim 99	-0.02	0.215858	0.092024	-0.0106952	0.0905664	448			Sim 99	-0.05	0.205419	0.119277	-0.0101321	0.0435283	448			Sim 99	0.01	0.35425	0.305815	0.0355708	0.205033	423			Sim 99	0.02	0.353675	0.317755	0.103867	0.242928	423
Sim 100	0	0.224103	0.0925763	0.0190834	0.140843	422			Sim 100	0.01	0.222733	0.115082	0.0354747	0.135979	422			Sim 100	0.09	0.373243	0.295117	0.113621	0.415944	389			Sim 100	0.16	0.377809	0.340622	0.129556	0.462688	389
N=500K									N=500K									N=500K									N=500K
	MRMix	IVW	Median	Mode	Egger	Number of IVs				MRMix	IVW	Median	Mode	Egger	Number of IVs				MRMix	IVW	Median	Mode	Egger	Number of IVs				MRMix	IVW	Median	Mode	Egger	Number of IVs
Sim 1	0	0.25213	0.0847428	-0.000236522	0.258136	1069			Sim 1	0.01	0.249027	0.135309	-0.00482421	0.260232	1069			Sim 1	0.01	0.357749	0.269574	0.02285	0.38644	1127			Sim 1	0.03	0.358145	0.27866	0.0558034	0.399307	1127
Sim 2	0	0.252738	0.105836	-0.00800107	0.317762	1123			Sim 2	0.02	0.251467	0.145499	-0.0073692	0.307247	1123			Sim 2	0.03	0.369527	0.304092	0.0489506	0.478579	1122			Sim 2	0.05	0.365332	0.298089	0.102825	0.478534	1122
Sim 3	0	0.233939	0.0775373	0.00244896	0.253298	1143			Sim 3	0.01	0.234351	0.114474	0.000201406	0.264182	1143			Sim 3	0.01	0.372019	0.294885	0.0266064	0.291787	1149			Sim 3	0.04	0.374486	0.318175	0.0506031	0.313275	1149
Sim 4	0.01	0.247547	0.0813003	0.00667751	0.207363	1160			Sim 4	0.01	0.248779	0.125729	0.0344739	0.216246	1160			Sim 4	0.02	0.377953	0.305588	0.0256752	0.291059	1181			Sim 4	0.05	0.380108	0.310243	0.073574	0.282706	1181
Sim 5	0	0.259396	0.0868925	4.32638e-05	0.282312	1160			Sim 5	0	0.256992	0.133224	-0.00300687	0.281887	1160			Sim 5	0.01	0.378747	0.334499	0.0340529	0.494948	1141			Sim 5	0.04	0.377802	0.358726	0.0757349	0.496168	1141
Sim 6	0.01	0.227836	0.0835184	0.00379466	0.1757	1122			Sim 6	0.02	0.227073	0.118513	0.00741615	0.162156	1122			Sim 6	0.01	0.355798	0.269348	0.0171946	0.336005	1139			Sim 6	0.02	0.354868	0.292505	0.0858178	0.319843	1139
Sim 7	0.01	0.245889	0.0999774	0.00817054	0.275439	1103			Sim 7	0.01	0.245799	0.133807	0.030414	0.295668	1103			Sim 7	0.01	0.363004	0.292998	0.0387169	0.231979	1086			Sim 7	0.04	0.362988	0.29432	0.136483	0.238036	1086
Sim 8	0	0.207765	0.069749	-0.00169312	0.248801	1143			Sim 8	0.01	0.210427	0.0948359	-0.00461841	0.253316	1143			Sim 8	0	0.318165	0.234544	0.0155666	0.290394	1107			Sim 8	0.02	0.316749	0.252452	0.0488969	0.283933	1107
Sim 9	0.01	0.249171	0.0772576	-0.000227981	0.257943	1149			Sim 9	0.02	0.25034	0.112188	0.0119271	0.265787	1149			Sim 9	0.01	0.387294	0.320217	0.0325003	0.425274	1196			Sim 9	0.01	0.386353	0.332796	0.0632956	0.419357	1196
Sim 10	0.01	0.228373	0.0933268	0.00403664	0.220147	1180			Sim 10	0.03	0.229847	0.147483	0.00738474	0.231364	1180			Sim 10	0.03	0.359093	0.291964	0.0494612	0.325987	1121			Sim 10	0.07	0.362398	0.286508	0.126197	0.330553	1121
Sim 11	-0.01	0.260946	0.0956874	-0.0156116	0.348744	1118			Sim 11	0	0.258026	0.12699	-0.0127029	0.339814	1118			Sim 11	0.02	0.377676	0.309025	0.0352277	0.425409	1100			Sim 11	0.03	0.379985	0.32544	0.0759206	0.436289	1100
Sim 12	0.01	0.237109	0.0739731	0.00223574	0.192886	1200			Sim 12	0.02	0.237187	0.115144	0.00859168	0.207799	1200			Sim 12	0.01	0.356886	0.242012	0.0235827	0.17848	1192			Sim 12	0.02	0.353056	0.252676	0.0431875	0.174413	1192
Sim 13	0	0.240876	0.0698428	-0.00533386	0.226587	1116			Sim 13	0	0.237777	0.104417	0.000608068	0.214483	1116			Sim 13	0.01	0.339609	0.246759	0.0331356	0.308718	1132			Sim 13	0.03	0.34281	0.284808	0.0546982	0.31813	1132
Sim 14	0	0.257091	0.102761	-0.0115845	0.314439	1191			Sim 14	-0.01	0.25791	0.156157	-0.0108116	0.33442	1191			Sim 14	-0.02	0.368996	0.310408	0.00966823	0.375014	1195			Sim 14	0	0.364648	0.310094	0.0391411	0.360955	1195
Sim 15	0	0.265979	0.0908156	0.0100649	0.372451	1148			Sim 15	0.01	0.267594	0.141507	0.0125965	0.374726	1148			Sim 15	0.01	0.360865	0.276441	0.0227	0.384206	1165			Sim 15	0.03	0.363755	0.292938	0.0462012	0.38644	1165
Sim 16	0	0.207374	0.0843351	-0.0058641	0.164302	1111			Sim 16	0.01	0.206082	0.123168	-0.00981158	0.153295	1111			Sim 16	0	0.347179	0.26596	0.0231719	0.38273	1119			Sim 16	0.05	0.346791	0.258261	0.111272	0.394506	1119
Sim 17	0	0.243837	0.0877167	0.00890349	0.317851	1128			Sim 17	0.01	0.243247	0.122715	0.0249131	0.315433	1128			Sim 17	0.01	0.361845	0.273802	0.0284485	0.369856	1118			Sim 17	0.04	0.364166	0.307225	0.0744905	0.369657	1118
Sim 18	-0.01	0.262023	0.0925101	-0.00500818	0.295039	1147			Sim 18	-0.01	0.260482	0.136617	-0.0103711	0.293187	1147			Sim 18	0.01	0.364375	0.290349	0.0204679	0.427972	1138			Sim 18	0.03	0.362002	0.299972	0.061385	0.418376	1138
Sim 19	0	0.226819	0.0598655	0.0046571	0.193073	1121			Sim 19	0.02	0.227481	0.0945194	0.0182189	0.187734	1121			Sim 19	0.01	0.330446	0.229375	0.025931	0.361787	1170			Sim 19	0.04	0.331059	0.241223	0.0574434	0.358207	1170
Sim 20	0.02	0.241367	0.0939858	0.0176625	0.269785	1137			Sim 20	0.04	0.243249	0.145342	0.0442827	0.274028	1137			Sim 20	0.03	0.372614	0.338711	0.0560794	0.419112	1112			Sim 20	0.1	0.375346	0.344943	0.165568	0.422144	1112
Sim 21	-0.01	0.232191	0.0743402	-0.00936732	0.222758	1139			Sim 21	-0.01	0.233644	0.108996	-0.0121544	0.225649	1139			Sim 21	0.01	0.374025	0.317903	0.0218519	0.324815	1137			Sim 21	0.04	0.375928	0.320233	0.057776	0.309757	1137
Sim 22	0.01	0.23447	0.0926905	0.00978659	0.282463	1089			Sim 22	0.02	0.23418	0.13452	0.0284349	0.272193	1089			Sim 22	0.01	0.35088	0.281647	0.0349687	0.417678	1113			Sim 22	0.02	0.350449	0.296298	0.0797541	0.415091	1113
Sim 23	0.01	0.213072	0.072586	0.00169823	0.124403	1110			Sim 23	0.01	0.21356	0.101534	0.0158474	0.121727	1110			Sim 23	0.03	0.34706	0.249543	0.0433628	0.318157	1112			Sim 23	0.06	0.344541	0.276105	0.0870257	0.331026	1112
Sim 24	0	0.256833	0.0823562	0.0104284	0.292581	1138			Sim 24	0.02	0.259476	0.124014	0.0207136	0.295081	1138			Sim 24	0.01	0.374469	0.289445	0.0380415	0.402407	1123			Sim 24	0.05	0.373996	0.294639	0.0950504	0.405139	1123
Sim 25	-0.01	0.236713	0.0800687	-0.0101706	0.271514	1144			Sim 25	0	0.233631	0.112408	-0.0194229	0.268463	1144			Sim 25	0.01	0.354828	0.253516	0.0370987	0.268922	1081			Sim 25	0.04	0.355755	0.271644	0.106291	0.26673	1081
Sim 26	0	0.239471	0.0743319	-0.00513892	0.263153	1132			Sim 26	0	0.23634	0.119323	-0.0105651	0.261015	1132			Sim 26	0.01	0.360584	0.255594	0.0175688	0.449757	1118			Sim 26	0.01	0.361886	0.299735	0.00798056	0.460887	1118
Sim 27	0.01	0.246859	0.0965824	-0.0029755	0.263937	1135			Sim 27	0.02	0.246452	0.125732	0.021576	0.265166	1135			Sim 27	0.01	0.373864	0.322089	0.0229766	0.303781	1124			Sim 27	0.05	0.374885	0.337441	0.0537184	0.307732	1124
Sim 28	0	0.25494	0.0992993	-0.00956417	0.361497	1120			Sim 28	0	0.255986	0.138335	-0.027144	0.375479	1120			Sim 28	0	0.376872	0.306343	0.0133107	0.435548	1142			Sim 28	0.03	0.375587	0.323883	0.0434724	0.450447	1142
Sim 29	0.01	0.22951	0.0867634	-0.013345	0.183107	1118			Sim 29	0.02	0.230029	0.131526	-0.0140669	0.167679	1118			Sim 29	0.02	0.337333	0.21324	0.0386458	0.206624	1137			Sim 29	0.03	0.339407	0.238452	0.0705466	0.209731	1137
Sim 30	0	0.253095	0.0947418	0.00342439	0.254313	1076			Sim 30	0.01	0.252433	0.142179	0.0124501	0.265208	1076			Sim 30	0.01	0.371753	0.30543	0.042279	0.390844	1182			Sim 30	0.04	0.374688	0.328462	0.104405	0.387523	1182
Sim 31	0.01	0.226258	0.0750917	-0.000430457	0.291925	1118			Sim 31	0.02	0.226715	0.107759	0.0163346	0.293903	1118			Sim 31	0	0.352234	0.271717	0.0340435	0.421901	1153			Sim 31	0.01	0.351772	0.304232	0.0590248	0.422149	1153
Sim 32	0	0.256917	0.0953153	0.0104847	0.29304	1173			Sim 32	0.02	0.255527	0.130837	0.0223308	0.287653	1173			Sim 32	0.02	0.355314	0.255998	0.0315275	0.398879	1138			Sim 32	0.07	0.354565	0.278687	0.0787948	0.385888	1138
Sim 33	0	0.261907	0.10454	-0.0178779	0.241816	1179			Sim 33	0.02	0.259553	0.148641	-0.0249064	0.22967	1179			Sim 33	0.02	0.373973	0.285445	0.0396969	0.321799	1175			Sim 33	0.04	0.373994	0.296368	0.0632707	0.338298	1175
Sim 34	0.01	0.226134	0.0846805	-0.00358531	0.196069	1145			Sim 34	0.01	0.224017	0.123305	-0.00320802	0.209304	1145			Sim 34	0.01	0.386378	0.282214	0.0378406	0.362295	1153			Sim 34	0.06	0.38538	0.311613	0.109793	0.379766	1153
Sim 35	0	0.247508	0.0930279	1.95564e-05	0.328603	1152			Sim 35	0	0.247407	0.138209	0.0157632	0.341103	1152			Sim 35	0.02	0.352436	0.25612	0.0277404	0.40171	1119			Sim 35	0.03	0.35048	0.27008	0.0521317	0.395587	1119
Sim 36	0.01	0.242432	0.0853908	0.00515946	0.147862	1094			Sim 36	0.03	0.242054	0.126215	0.0214477	0.124425	1094			Sim 36	0	0.334573	0.226722	0.00890132	0.277484	1116			Sim 36	0	0.336309	0.277827	0.0146973	0.279751	1116
Sim 37	0	0.229241	0.0878263	-0.00736462	0.257696	1145			Sim 37	0.01	0.229727	0.119954	-0.00524226	0.230987	1145			Sim 37	0.02	0.372777	0.265558	0.0440647	0.327086	1106			Sim 37	0.03	0.37331	0.281184	0.0822263	0.328747	1106
Sim 38	0.02	0.255254	0.0992782	0.0202048	0.295887	1170			Sim 38	0.04	0.257758	0.13957	0.0319439	0.30478	1170			Sim 38	0	0.351686	0.275597	0.0126442	0.387687	1173			Sim 38	0.01	0.35222	0.290662	0.019825	0.390184	1173
Sim 39	0.03	0.239301	0.100303	0.0267908	0.182177	1150			Sim 39	0.05	0.247741	0.151363	0.0653944	0.199946	1150			Sim 39	0.01	0.355218	0.282832	0.0250731	0.358664	1128			Sim 39	0.05	0.354327	0.293963	0.091259	0.362571	1128
Sim 40	0.01	0.228881	0.0874005	0.0100638	0.194265	1178			Sim 40	0.03	0.226851	0.115784	0.0315274	0.195018	1178			Sim 40	0.02	0.349312	0.246837	0.0314436	0.352222	1157			Sim 40	0.05	0.348834	0.260467	0.129279	0.344309	1157
Sim 41	0	0.22453	0.0726797	0.00548516	0.234479	1103			Sim 41	0	0.220544	0.104345	0.00162168	0.21742	1103			Sim 41	0.02	0.352267	0.261934	0.04079	0.322937	1148			Sim 41	0.07	0.351675	0.275186	0.100716	0.311709	1148
Sim 42	0	0.23827	0.0861384	0.00611698	0.21266	1137			Sim 42	0.01	0.236647	0.119602	0.0345214	0.200752	1137			Sim 42	-0.01	0.353506	0.277397	0.00882315	0.506983	1119			Sim 42	0.01	0.348781	0.286147	0.0905582	0.505024	1119
Sim 43	0.01	0.23344	0.0882748	0.000412117	0.23557	1133			Sim 43	0	0.231134	0.114398	0.0182819	0.230703	1133			Sim 43	0.02	0.348438	0.246849	0.0123689	0.325162	1116			Sim 43	0.05	0.346095	0.267697	0.0298043	0.31577	1116
Sim 44	-0.01	0.217661	0.0601641	-0.0214306	0.144316	1140			Sim 44	-0.01	0.210799	0.0921991	-0.0335279	0.142813	1140			Sim 44	0.02	0.34972	0.280578	0.0323979	0.296355	1156			Sim 44	0.03	0.35166	0.297973	0.06102	0.299868	1156
Sim 45	0.02	0.256476	0.101696	0.014131	0.266123	1169			Sim 45	0.04	0.266214	0.153457	0.037889	0.271895	1169			Sim 45	0.02	0.370053	0.298421	0.0202049	0.315781	1142			Sim 45	0.07	0.367454	0.318892	0.0352031	0.305019	1142
Sim 46	0.02	0.246628	0.105355	0.0100754	0.269955	1152			Sim 46	0.03	0.24582	0.150311	0.0485578	0.266237	1152			Sim 46	0.02	0.382764	0.308691	0.0393244	0.429827	1141			Sim 46	0.07	0.384918	0.318766	0.0983836	0.451939	1141
Sim 47	0.01	0.262147	0.0941833	-0.00483516	0.313317	1120			Sim 47	0.02	0.264309	0.13997	-0.0185206	0.301538	1120			Sim 47	0.01	0.360598	0.267011	0.0408045	0.339071	1151			Sim 47	0.05	0.360834	0.276765	0.142428	0.328786	1151
Sim 48	0	0.233891	0.0760208	0.0206073	0.284742	1151			Sim 48	-0.01	0.235271	0.119442	0.0682214	0.287715	1151			Sim 48	0.01	0.350906	0.261963	0.0145036	0.441031	1163			Sim 48	0.02	0.356815	0.282321	0.0331744	0.443374	1163
Sim 49	0	0.223291	0.0790488	-0.0116106	0.207962	1127			Sim 49	0.01	0.223796	0.110355	-0.00852135	0.19618	1127			Sim 49	0.04	0.356536	0.27587	0.0353486	0.241637	1126			Sim 49	0.05	0.359161	0.294439	0.0623099	0.247163	1126
Sim 50	0.01	0.22049	0.0729819	0.0195493	0.235584	1159			Sim 50	0.02	0.219833	0.114629	0.043214	0.241339	1159			Sim 50	0.02	0.346594	0.260674	0.0337458	0.356681	1162			Sim 50	0.05	0.353516	0.302658	0.0577346	0.371699	1162
Sim 51	0.01	0.229764	0.0953237	0.0121469	0.220754	1182			Sim 51	0.03	0.231752	0.132535	0.0225375	0.225305	1182			Sim 51	-0.02	0.38455	0.33233	0.0124692	0.361331	1114			Sim 51	0	0.388097	0.327554	0.0445902	0.362773	1114
Sim 52	0.01	0.237148	0.092442	0.00632641	0.224678	1137			Sim 52	0.02	0.234293	0.125706	0.0408128	0.222802	1137			Sim 52	0.04	0.375432	0.286866	0.0498345	0.452497	1130			Sim 52	0.08	0.375405	0.29284	0.135928	0.467062	1130
Sim 53	0.02	0.248392	0.0857909	-0.00299951	0.203957	1198			Sim 53	0.02	0.248604	0.13258	0.000386815	0.196156	1198			Sim 53	0.02	0.367845	0.26459	0.0222556	0.319475	1141			Sim 53	0.05	0.370006	0.288401	0.0614755	0.330056	1141
Sim 54	0.01	0.224121	0.0822833	-0.0160339	0.256572	1152			Sim 54	0.03	0.219434	0.12292	-0.0150323	0.246038	1152			Sim 54	0	0.360487	0.273864	0.018145	0.352945	1153			Sim 54	0.02	0.35799	0.295758	0.0609435	0.346665	1153
Sim 55	0	0.212991	0.0731798	-0.00612843	0.106845	1138			Sim 55	0.01	0.213216	0.106872	0.00170978	0.0960669	1138			Sim 55	-0.02	0.325317	0.230549	-0.00634441	0.204676	1132			Sim 55	-0.01	0.320657	0.250379	-0.0240941	0.196263	1132
Sim 56	0.01	0.246268	0.0908546	0.00732556	0.183788	1129			Sim 56	0.04	0.2459	0.141922	0.0248185	0.176544	1129			Sim 56	0.01	0.371425	0.286529	0.0407152	0.353571	1119			Sim 56	0.06	0.369946	0.297199	0.0942335	0.369603	1119
Sim 57	0.01	0.272314	0.123957	0.0239585	0.413869	1104			Sim 57	0.03	0.276368	0.167489	0.0611664	0.43721	1104			Sim 57	0.01	0.376873	0.311808	0.0315202	0.535898	1117			Sim 57	0.04	0.375514	0.312146	0.0744488	0.557754	1117
Sim 58	0	0.26217	0.102551	-0.00584526	0.385556	1143			Sim 58	0.01	0.259826	0.151587	-0.00823841	0.390837	1143			Sim 58	0.01	0.348109	0.280248	0.00993085	0.423004	1146			Sim 58	0.05	0.345095	0.300566	0.0519844	0.417826	1146
Sim 59	0.02	0.259352	0.0944907	0.0164495	0.196663	1099			Sim 59	0.03	0.261793	0.139165	0.0407483	0.207647	1099			Sim 59	0.03	0.384994	0.304686	0.0410016	0.427563	1144			Sim 59	0.06	0.384119	0.3329	0.0793879	0.424042	1144
Sim 60	0.01	0.240484	0.0973916	-0.00452346	0.259635	1146			Sim 60	0.02	0.241429	0.135201	0.0085165	0.255009	1146			Sim 60	0.02	0.343003	0.238238	0.0240361	0.337639	1157			Sim 60	0.04	0.342002	0.279876	0.0490492	0.336397	1157
Sim 61	0	0.239457	0.0836483	0.00421149	0.278653	1111			Sim 61	0	0.240135	0.125496	0.0198004	0.291037	1111			Sim 61	0.02	0.349652	0.260527	0.035715	0.391327	1111			Sim 61	0.04	0.348358	0.286704	0.0990776	0.389692	1111
Sim 62	0.01	0.254835	0.0967652	0.00233037	0.316774	1108			Sim 62	0.03	0.255538	0.148253	0.00496743	0.30486	1108			Sim 62	0.02	0.362557	0.279786	0.0272636	0.39693	1188			Sim 62	0.04	0.36181	0.317002	0.0555513	0.386463	1188
Sim 63	0.02	0.257398	0.109786	0.0158184	0.338839	1123			Sim 63	0.02	0.259348	0.155016	0.0396226	0.328075	1123			Sim 63	-0.02	0.356772	0.298608	0.0118183	0.326561	1106			Sim 63	0	0.35026	0.307043	0.0404045	0.324803	1106
Sim 64	0	0.234326	0.0947969	0.00821346	0.244224	1097			Sim 64	0.01	0.234921	0.141633	0.0571189	0.250976	1097			Sim 64	0	0.344068	0.298556	0.00473954	0.411266	1153			Sim 64	0.04	0.339605	0.308068	0.0720382	0.402498	1153
Sim 65	0.01	0.22773	0.0935324	-0.00341224	0.188224	1109			Sim 65	0.02	0.229287	0.137405	-0.00644956	0.177396	1109			Sim 65	0.02	0.356208	0.271155	0.0242658	0.385969	1110			Sim 65	0.02	0.352913	0.2839	0.0593861	0.380523	1110
Sim 66	0	0.22819	0.0791701	0.00155178	0.343219	1117			Sim 66	0.01	0.22502	0.125734	0.0147715	0.36594	1117			Sim 66	0	0.352537	0.280168	0.0153545	0.352316	1125			Sim 66	0.03	0.350111	0.272463	0.0586732	0.34535	1125
Sim 67	0.02	0.258673	0.109157	0.0238002	0.290035	1117			Sim 67	0.02	0.262958	0.146013	0.0397667	0.311686	1117			Sim 67	-0.01	0.3278	0.261238	0.0111892	0.349683	1144			Sim 67	0.01	0.329512	0.27084	0.0055152	0.357866	1144
Sim 68	0.01	0.24662	0.108058	0.00793078	0.304108	1086			Sim 68	0.01	0.246386	0.14263	0.0335343	0.305818	1086			Sim 68	0	0.347256	0.276892	0.0141808	0.38654	1077			Sim 68	0.01	0.348692	0.309272	0.0586136	0.382171	1077
Sim 69	0.01	0.227061	0.0829346	0.00725343	0.168296	1100			Sim 69	0.01	0.228271	0.126795	0.0153599	0.167689	1100			Sim 69	0.01	0.345177	0.217246	0.0288211	0.351977	1120			Sim 69	0.02	0.346295	0.237618	0.0627487	0.359324	1120
Sim 70	0	0.223546	0.0733634	0.000247105	0.252699	1098			Sim 70	0.01	0.221917	0.109372	0.0218688	0.237827	1098			Sim 70	0.01	0.33587	0.241155	0.0229287	0.32318	1129			Sim 70	0.02	0.339673	0.268606	0.0552169	0.327844	1129
Sim 71	0	0.227774	0.0857759	-0.0133397	0.292708	1117			Sim 71	0.01	0.228995	0.121997	-0.0111826	0.300605	1117			Sim 71	0.02	0.358528	0.283644	0.0378457	0.471804	1136			Sim 71	0.07	0.355188	0.299408	0.103623	0.462493	1136
Sim 72	0	0.244926	0.0889044	0.0167726	0.312766	1161			Sim 72	0.01	0.244888	0.129395	0.0430097	0.321223	1161			Sim 72	0.02	0.363549	0.277385	0.0454995	0.344764	1148			Sim 72	0.05	0.3652	0.281483	0.107104	0.344691	1148
Sim 73	0.03	0.259989	0.102296	0.0143681	0.238058	1141			Sim 73	0.05	0.264552	0.154323	0.0423706	0.225406	1141			Sim 73	0.01	0.380725	0.324128	0.0185467	0.421229	1136			Sim 73	0.04	0.381906	0.332271	0.0595405	0.41435	1136
Sim 74	0	0.22639	0.078197	-0.00575857	0.23265	1130			Sim 74	0.01	0.226756	0.118	-0.0134491	0.228476	1130			Sim 74	0	0.358173	0.278376	0.0200099	0.333927	1140			Sim 74	0.03	0.355064	0.281084	0.0723651	0.332459	1140
Sim 75	0.01	0.236797	0.0857145	0.0167833	0.277333	1170			Sim 75	0.04	0.239939	0.129184	0.0426045	0.276264	1170			Sim 75	0.03	0.37063	0.292743	0.0520216	0.347227	1153			Sim 75	0.07	0.375072	0.31428	0.122279	0.361462	1153
Sim 76	0	0.210025	0.0631669	0.00997992	0.195383	1121			Sim 76	0.02	0.213961	0.0973984	0.0252141	0.194756	1121			Sim 76	0.01	0.330136	0.21876	0.0235447	0.324729	1119			Sim 76	0.05	0.331876	0.256148	0.0790921	0.302355	1119
Sim 77	0.02	0.208241	0.0766915	0.0110748	0.193804	1106			Sim 77	0.03	0.208652	0.114906	0.0219535	0.184847	1106			Sim 77	0.03	0.353937	0.247305	0.0289768	0.320911	1076			Sim 77	0.08	0.355484	0.284241	0.101574	0.316514	1076
Sim 78	0.01	0.255031	0.0970721	0.00623177	0.201599	1172			Sim 78	0.02	0.259007	0.143733	0.00802937	0.197519	1172			Sim 78	0.03	0.361794	0.281099	0.0567178	0.33182	1178			Sim 78	0.08	0.362342	0.276679	0.143114	0.339662	1178
Sim 79	0	0.243729	0.0724308	-0.00870984	0.282853	1123			Sim 79	0.01	0.24256	0.111969	-0.00174668	0.284284	1123			Sim 79	0.02	0.370741	0.316806	0.0229314	0.35906	1152			Sim 79	0.05	0.372752	0.331676	0.0613082	0.361347	1152
Sim 80	0	0.242265	0.0977904	0.00542287	0.231841	1135			Sim 80	0.01	0.240349	0.134291	0.0230112	0.25083	1135			Sim 80	0.01	0.361391	0.287223	0.0137102	0.360939	1136			Sim 80	0.02	0.363193	0.325196	0.0167079	0.368411	1136
Sim 81	0	0.235524	0.0830125	0.0111686	0.287398	1116			Sim 81	0.01	0.23463	0.123081	0.0260962	0.284954	1116			Sim 81	0.02	0.370619	0.288527	0.0626815	0.335625	1141			Sim 81	0.07	0.372361	0.306294	0.111618	0.337911	1141
Sim 82	0	0.258117	0.10154	-0.00153113	0.331418	1113			Sim 82	0.01	0.258425	0.149135	-0.00692692	0.322075	1113			Sim 82	0.03	0.346115	0.263124	0.0549897	0.36417	1107			Sim 82	0.06	0.347724	0.271634	0.124134	0.363628	1107
Sim 83	0	0.240326	0.0809629	-0.00430706	0.189068	1150			Sim 83	0.01	0.237674	0.114346	-0.00341205	0.17905	1150			Sim 83	0.01	0.368037	0.293781	0.0211093	0.458064	1173			Sim 83	0.03	0.36952	0.303634	0.0494115	0.449927	1173
Sim 84	0	0.228254	0.0759989	-0.000512215	0.0856116	1171			Sim 84	0.02	0.230189	0.117704	0.00133283	0.0939475	1171			Sim 84	0	0.350986	0.295448	0.0186037	0.339198	1151			Sim 84	0.01	0.350549	0.297639	0.0432366	0.334719	1151
Sim 85	0	0.243314	0.0850035	0.0134572	0.285918	1141			Sim 85	0.01	0.245993	0.125176	0.0287491	0.2969	1141			Sim 85	0.01	0.369306	0.31201	0.023233	0.428335	1130			Sim 85	0.04	0.368729	0.324267	0.0969056	0.431224	1130
Sim 86	0.01	0.233562	0.0999842	0.021443	0.2955	1127			Sim 86	0.02	0.233866	0.143968	0.035712	0.286902	1127			Sim 86	0.02	0.342583	0.254387	0.0308992	0.450643	1143			Sim 86	0.05	0.343959	0.268023	0.0670331	0.454437	1143
Sim 87	0	0.249639	0.0896785	0.0140539	0.204144	1084			Sim 87	0	0.247856	0.129453	0.0501951	0.209454	1084			Sim 87	0	0.379051	0.304603	0.0238073	0.463665	1124			Sim 87	0.03	0.383426	0.30756	0.0747345	0.45677	1124
Sim 88	0	0.223799	0.0874675	0.00923848	0.272658	1178			Sim 88	0.01	0.220943	0.123136	0.0467997	0.267715	1178			Sim 88	-0.01	0.331705	0.216794	0.007806	0.274996	1154			Sim 88	0	0.33113	0.23782	0.0615833	0.272417	1154
Sim 89	0.01	0.233501	0.0773767	0.0229864	0.156089	1099			Sim 89	0.01	0.233138	0.115562	0.0610882	0.164403	1099			Sim 89	0.02	0.351801	0.246941	0.0278727	0.37483	1082			Sim 89	0.03	0.355356	0.297637	0.0573555	0.383436	1082
Sim 90	0	0.252992	0.0975638	-0.00371122	0.242742	1163			Sim 90	0.01	0.25643	0.134785	0.0096992	0.233252	1163			Sim 90	0	0.355953	0.298782	0.013205	0.319592	1172			Sim 90	0.04	0.355913	0.2911	0.0590189	0.300172	1172
Sim 91	-0.01	0.227618	0.0649898	0.00640824	0.252138	1086			Sim 91	-0.01	0.224935	0.0976369	0.0192853	0.24527	1086			Sim 91	0.02	0.354694	0.242384	0.0350135	0.386566	1126			Sim 91	0.04	0.35324	0.261995	0.0967204	0.379523	1126
Sim 92	0.01	0.260594	0.098305	0.00612319	0.26176	1136			Sim 92	0.01	0.261883	0.123162	0.0239594	0.258908	1136			Sim 92	0.01	0.371222	0.319649	0.0335405	0.451251	1188			Sim 92	0.04	0.373838	0.33198	0.124302	0.449521	1188
Sim 93	0	0.220329	0.0704132	-0.0242196	0.173592	1120			Sim 93	0	0.217965	0.103135	-0.0492685	0.173613	1120			Sim 93	0.02	0.353299	0.252221	0.0388412	0.314058	1084			Sim 93	0.05	0.350054	0.252324	0.109237	0.291023	1084
Sim 94	0	0.225395	0.07999	0.0133668	0.321668	1115			Sim 94	0	0.22098	0.110304	0.0496375	0.319322	1115			Sim 94	0.02	0.360618	0.293603	0.0313362	0.425221	1109			Sim 94	0.07	0.361305	0.306046	0.0958872	0.41188	1109
Sim 95	0.01	0.252509	0.0914706	0.00998021	0.209717	1161			Sim 95	0.03	0.253218	0.145993	0.0389317	0.213067	1161			Sim 95	0	0.370838	0.323723	0.0144914	0.340953	1162			Sim 95	-0.01	0.368763	0.31414	0.0421863	0.333591	1162
Sim 96	0.01	0.218618	0.0881965	0.0221439	0.275148	1117			Sim 96	0	0.217237	0.126953	0.0604556	0.271065	1117			Sim 96	-0.01	0.336164	0.279881	0.00694693	0.383819	1148			Sim 96	0.02	0.334824	0.279445	0.0405563	0.386269	1148
Sim 97	0	0.250116	0.0941732	0.00310793	0.301903	1140			Sim 97	0	0.248201	0.137383	0.0291955	0.291724	1140			Sim 97	0.02	0.375995	0.306113	0.0453263	0.413187	1081			Sim 97	0.06	0.376993	0.317434	0.113253	0.419225	1081
Sim 98	0.01	0.24804	0.0857365	0.000301442	0.188297	1174			Sim 98	0.02	0.247833	0.124113	0.0121635	0.18464	1174			Sim 98	0	0.377313	0.293875	0.0245465	0.383681	1126			Sim 98	0.02	0.376495	0.307367	0.0653585	0.387123	1126
Sim 99	-0.01	0.245038	0.0816297	-0.0149548	0.179438	1153			Sim 99	-0.01	0.242525	0.112228	-0.0234306	0.155874	1153			Sim 99	-0.01	0.370819	0.300305	0.00747879	0.319437	1125			Sim 99	0	0.369708	0.313083	0.0408275	0.319564	1125
Sim 100	0	0.249699	0.088004	0.0046176	0.208695	1119			Sim 100	0.01	0.247318	0.128957	0.0190843	0.210378	1119			Sim 100	0.04	0.375331	0.277603	0.073789	0.411662	1094			Sim 100	0.07	0.373537	0.30497	0.117656	0.435642	1094
N=1000K									N=1000K									N=1000K									N=1000K
	MRMix	IVW	Median	Mode	Egger	Number of IVs				MRMix	IVW	Median	Mode	Egger	Number of IVs				MRMix	IVW	Median	Mode	Egger	Number of IVs				MRMix	IVW	Median	Mode	Egger	Number of IVs
Sim 1	0	0.259158	0.0721201	0.00327159	0.259971	1718			Sim 1	0.01	0.256814	0.104843	-0.0081638	0.258433	1718			Sim 1	0	0.363257	0.259672	0.0243734	0.371168	1786			Sim 1	0.02	0.363235	0.26914	0.0398637	0.374271	1786
Sim 2	0	0.260729	0.0786222	-0.00493509	0.29288	1769			Sim 2	0.01	0.259477	0.115151	-0.00988839	0.289007	1769			Sim 2	0.01	0.380221	0.288773	0.031079	0.415951	1775			Sim 2	0.03	0.378695	0.296675	0.0650721	0.408601	1775
Sim 3	0	0.242413	0.0608789	0.00445249	0.216822	1757			Sim 3	0.01	0.243288	0.0954707	-0.0039293	0.217963	1757			Sim 3	0.01	0.374361	0.282067	0.0139496	0.341368	1784			Sim 3	0.02	0.376277	0.294125	0.0364739	0.348246	1784
Sim 4	0	0.259594	0.0620259	0.00708042	0.210015	1835			Sim 4	0	0.260926	0.0993333	0.0124305	0.212124	1835			Sim 4	0.01	0.376052	0.289975	0.0105948	0.394024	1832			Sim 4	0.02	0.376741	0.303512	0.0395422	0.396131	1832
Sim 5	0	0.262345	0.0660358	0.00250882	0.292624	1794			Sim 5	0	0.260918	0.101865	0.00327986	0.28934	1794			Sim 5	0.01	0.38975	0.333327	0.021273	0.426594	1782			Sim 5	0.02	0.388978	0.338094	0.0508038	0.428297	1782
Sim 6	0.01	0.232733	0.0683276	0.00356126	0.204121	1798			Sim 6	0.01	0.23203	0.0980521	0.00264961	0.200169	1798			Sim 6	0.01	0.36217	0.265939	0.00981836	0.355411	1795			Sim 6	0.02	0.361853	0.278079	0.0269359	0.347501	1795
Sim 7	0.01	0.248502	0.0779318	0.00860536	0.267264	1765			Sim 7	0.01	0.24914	0.117492	0.013527	0.272411	1765			Sim 7	0.01	0.367811	0.262959	0.024496	0.320382	1743			Sim 7	0.01	0.368188	0.281209	0.0549469	0.322934	1743
Sim 8	0	0.215283	0.0601571	-0.00297724	0.231068	1784			Sim 8	0	0.217693	0.0790129	0.00201372	0.23254	1784			Sim 8	0	0.337983	0.248081	0.0186355	0.268161	1747			Sim 8	0	0.336693	0.252588	0.0204151	0.267145	1747
Sim 9	0	0.251804	0.059909	-0.00517715	0.260814	1810			Sim 9	0.01	0.251524	0.0947374	0.00495493	0.268322	1810			Sim 9	0.01	0.388462	0.312569	0.0259664	0.447336	1860			Sim 9	0.01	0.388031	0.313728	0.0338069	0.444288	1860
Sim 10	0	0.226706	0.0689807	0.00472175	0.24728	1776			Sim 10	0.02	0.227232	0.111939	-0.00382906	0.253179	1776			Sim 10	0.02	0.36178	0.269852	0.0235492	0.368799	1784			Sim 10	0.03	0.363423	0.290498	0.0624695	0.375893	1784
Sim 11	-0.01	0.258642	0.072767	-0.00513378	0.345219	1748			Sim 11	0	0.257159	0.110428	-0.012016	0.336555	1748			Sim 11	0.02	0.381581	0.307505	0.0298825	0.403573	1746			Sim 11	0.02	0.382939	0.314482	0.0428113	0.407262	1746
Sim 12	0	0.245999	0.0601027	0.00291806	0.192451	1844			Sim 12	0	0.245646	0.0899383	0.00791235	0.198628	1844			Sim 12	0	0.365934	0.254804	0.0146724	0.271951	1825			Sim 12	0.01	0.363902	0.249422	0.0279217	0.266452	1825
Sim 13	0	0.247506	0.0574016	-0.00698952	0.239174	1765			Sim 13	0	0.24537	0.0814361	0.00391243	0.233829	1765			Sim 13	0.01	0.358349	0.246906	0.00950366	0.28769	1761			Sim 13	0.01	0.36057	0.273829	0.0320761	0.292763	1761
Sim 14	0	0.258579	0.0785449	-0.00430578	0.300196	1843			Sim 14	-0.01	0.258292	0.120374	-0.00493808	0.310992	1843			Sim 14	-0.01	0.375691	0.310016	0.00254366	0.395744	1822			Sim 14	-0.02	0.373369	0.314131	0.020613	0.386253	1822
Sim 15	0	0.257518	0.06707	0.00482242	0.373261	1800			Sim 15	0.01	0.258319	0.11009	0.0107149	0.375812	1800			Sim 15	0	0.368545	0.255342	0.0167466	0.380192	1822			Sim 15	0.01	0.370208	0.290319	0.0346914	0.384557	1822
Sim 16	0	0.215306	0.0619338	-0.00439828	0.193157	1718			Sim 16	0.01	0.215785	0.100775	-0.00623919	0.182778	1718			Sim 16	0	0.350907	0.254241	0.00586876	0.392983	1756			Sim 16	0	0.351277	0.26783	0.0484376	0.393971	1756
Sim 17	0	0.245361	0.0688366	0.00657361	0.296826	1778			Sim 17	0	0.245442	0.101873	0.00956461	0.29355	1778			Sim 17	0.01	0.368428	0.252442	0.0201466	0.375943	1758			Sim 17	0.02	0.370093	0.268993	0.0443042	0.375914	1758
Sim 18	-0.01	0.263336	0.0654972	-0.0119569	0.303199	1808			Sim 18	-0.01	0.262343	0.103605	-0.00834056	0.301406	1808			Sim 18	0	0.375843	0.277999	0.0171358	0.39748	1800			Sim 18	0.01	0.374189	0.294559	0.0426432	0.392672	1800
Sim 19	0	0.235604	0.0476513	-0.00407023	0.213844	1763			Sim 19	0	0.235285	0.0747545	0.00561112	0.214241	1763			Sim 19	0	0.346206	0.226391	0.0171967	0.321786	1801			Sim 19	0.01	0.346681	0.235907	0.0354785	0.320055	1801
Sim 20	0.01	0.23959	0.0705005	0.00528461	0.280009	1789			Sim 20	0.01	0.239795	0.108824	0.0300525	0.286024	1789			Sim 20	0.01	0.375462	0.311132	0.0193716	0.412456	1771			Sim 20	0.03	0.376715	0.326546	0.0838985	0.417484	1771
Sim 21	0	0.242287	0.0599369	-0.004699	0.214399	1790			Sim 21	-0.01	0.24316	0.0933438	-0.00403218	0.217722	1790			Sim 21	0.01	0.376727	0.301517	0.0154955	0.368653	1767			Sim 21	0.02	0.37767	0.314032	0.034685	0.365266	1767
Sim 22	0.01	0.24043	0.0742496	0.00182452	0.258416	1750			Sim 22	0.01	0.240398	0.105123	0.0183925	0.255738	1750			Sim 22	0	0.352368	0.264938	0.0231792	0.400371	1788			Sim 22	0.02	0.352377	0.28113	0.0528091	0.397065	1788
Sim 23	0.01	0.224878	0.0584886	0.00487354	0.15534	1789			Sim 23	0.01	0.224737	0.0868039	-0.00141107	0.155519	1789			Sim 23	0.01	0.351585	0.232724	0.0199937	0.32539	1766			Sim 23	0.03	0.350242	0.250887	0.0591845	0.32544	1766
Sim 24	0	0.255606	0.0653576	0.0109992	0.291868	1767			Sim 24	0	0.25719	0.0998951	0.0134496	0.295577	1767			Sim 24	0.01	0.38066	0.286949	0.024982	0.41019	1782			Sim 24	0.02	0.380223	0.300498	0.0629933	0.413014	1782
Sim 25	0	0.234751	0.065091	-0.00696086	0.280117	1750			Sim 25	0	0.234033	0.0951741	-0.0119571	0.270223	1750			Sim 25	0	0.359233	0.244689	0.0172524	0.35594	1739			Sim 25	0.02	0.359623	0.264255	0.0511943	0.357519	1739
Sim 26	0	0.241817	0.0589284	-0.00643384	0.279706	1769			Sim 26	0.01	0.240373	0.0973052	-0.00915321	0.273653	1769			Sim 26	0	0.366243	0.238412	0.0129047	0.424544	1769			Sim 26	0.01	0.367557	0.275863	0.0194059	0.426592	1769
Sim 27	0.01	0.252381	0.0744486	-0.0101428	0.263988	1758			Sim 27	0.01	0.251973	0.112248	-0.00178915	0.265929	1758			Sim 27	0.01	0.382533	0.3083	0.0237353	0.343936	1750			Sim 27	0.02	0.383549	0.325542	0.0347008	0.343737	1750
Sim 28	0	0.261172	0.0767653	-0.0129052	0.285137	1818			Sim 28	0	0.260667	0.114623	-0.0149825	0.294661	1818			Sim 28	0	0.383985	0.3002	0.00681823	0.406148	1801			Sim 28	0	0.383685	0.313571	0.0157685	0.40914	1801
Sim 29	0	0.229318	0.0668654	0.00043376	0.233414	1760			Sim 29	0.01	0.229158	0.0983984	-0.0107512	0.230331	1760			Sim 29	0.02	0.342555	0.215757	0.0257863	0.305443	1777			Sim 29	0.03	0.344172	0.2352	0.0448292	0.305126	1777
Sim 30	0	0.257147	0.0723491	0.00229934	0.267902	1763			Sim 30	-0.01	0.25618	0.112658	0.00457248	0.274359	1763			Sim 30	0.01	0.373777	0.297687	0.0218094	0.400995	1812			Sim 30	0.02	0.375554	0.314737	0.0625467	0.401631	1812
Sim 31	0	0.239278	0.0619587	-0.00441626	0.224075	1772			Sim 31	0.02	0.240788	0.0981197	-0.00177611	0.21916	1772			Sim 31	0	0.351317	0.257126	0.0172304	0.424298	1765			Sim 31	-0.01	0.350182	0.269044	0.0401833	0.428059	1765
Sim 32	0	0.255069	0.0726705	0.00122894	0.306764	1818			Sim 32	0	0.254215	0.110028	0.0160105	0.30353	1818			Sim 32	0.01	0.369685	0.261838	0.0173917	0.369924	1748			Sim 32	0.03	0.369986	0.276735	0.0422791	0.363032	1748
Sim 33	0	0.258227	0.0737147	-0.00794381	0.284438	1812			Sim 33	0.01	0.25657	0.113879	-0.0184574	0.278609	1812			Sim 33	0.02	0.376702	0.265429	0.0185955	0.364535	1825			Sim 33	0.03	0.377901	0.288643	0.057254	0.366999	1825
Sim 34	0	0.242586	0.0652102	-0.00430029	0.176173	1769			Sim 34	0.01	0.241039	0.104807	0.00684381	0.179413	1769			Sim 34	0	0.394359	0.28221	0.0194913	0.390437	1755			Sim 34	0.02	0.394855	0.300093	0.0610944	0.391564	1755
Sim 35	0	0.25271	0.0760812	0.000516012	0.287159	1781			Sim 35	0	0.252963	0.110754	0.00898218	0.291847	1781			Sim 35	0.01	0.356007	0.242514	0.0168095	0.388301	1776			Sim 35	0.02	0.355433	0.252733	0.0370447	0.381506	1776
Sim 36	0.01	0.244861	0.0708103	-0.000564273	0.204475	1731			Sim 36	0.02	0.244291	0.0997714	0.0140267	0.197257	1731			Sim 36	0	0.3487	0.225259	0.00518618	0.279955	1747			Sim 36	-0.01	0.348649	0.243879	0.0108277	0.288669	1747
Sim 37	0	0.227499	0.0630713	0.00133035	0.2762	1825			Sim 37	0	0.228231	0.0978104	0.00301601	0.26612	1825			Sim 37	0.01	0.370998	0.247809	0.0257606	0.400763	1755			Sim 37	0.02	0.37087	0.261426	0.0596381	0.402764	1755
Sim 38	0.01	0.250625	0.0724504	0.00887256	0.309808	1837			Sim 38	0.02	0.252497	0.110463	0.0186513	0.315053	1837			Sim 38	0	0.360541	0.260552	0.00560662	0.362102	1847			Sim 38	0	0.360138	0.282002	0.0141514	0.365875	1847
Sim 39	0.02	0.243884	0.074738	0.017495	0.196206	1775			Sim 39	0.03	0.248423	0.121084	0.0423332	0.210089	1775			Sim 39	0	0.370134	0.288127	0.0259841	0.334263	1766			Sim 39	0.03	0.369968	0.309138	0.0435009	0.332381	1766
Sim 40	0	0.231115	0.0626815	0.00935275	0.226956	1792			Sim 40	0.01	0.229369	0.0934502	0.0111315	0.22769	1792			Sim 40	0	0.366157	0.259913	0.0146946	0.314645	1811			Sim 40	0.04	0.36408	0.257679	0.0566044	0.319125	1811
Sim 41	0	0.238308	0.0590887	-0.00371141	0.189141	1764			Sim 41	0	0.23564	0.0905147	0.00471076	0.18173	1764			Sim 41	0.01	0.360742	0.270301	0.0223359	0.354564	1783			Sim 41	0.03	0.361035	0.269049	0.0629314	0.34931	1783
Sim 42	-0.01	0.240932	0.0641713	-0.000664211	0.229806	1761			Sim 42	0	0.239984	0.0956753	0.00841963	0.224235	1761			Sim 42	-0.01	0.366401	0.284896	0.0121649	0.420003	1744			Sim 42	0	0.364284	0.293691	0.0260933	0.413321	1744
Sim 43	0.01	0.230321	0.0662079	-0.00999487	0.276094	1764			Sim 43	0	0.228778	0.0942988	0.000295413	0.272198	1764			Sim 43	0.02	0.35254	0.235021	0.0153059	0.371513	1780			Sim 43	0.04	0.352308	0.257942	0.0180311	0.361567	1780
Sim 44	-0.01	0.225502	0.0477466	-0.0110636	0.203258	1763			Sim 44	-0.01	0.221215	0.0743269	-0.0197641	0.197512	1763			Sim 44	0.01	0.356944	0.261511	0.0261614	0.331807	1795			Sim 44	0.02	0.357768	0.285639	0.0457689	0.335604	1795
Sim 45	0.01	0.256422	0.0771436	0.0157609	0.263818	1809			Sim 45	0.02	0.262305	0.121361	0.0310903	0.275775	1809			Sim 45	0.01	0.380119	0.293403	0.0197991	0.347342	1781			Sim 45	0.03	0.37806	0.304504	0.0365348	0.342821	1781
Sim 46	0.01	0.249251	0.0824786	0.00962627	0.265909	1828			Sim 46	0.02	0.248867	0.12321	0.0169029	0.262855	1828			Sim 46	0.01	0.381628	0.283283	0.0283516	0.436509	1778			Sim 46	0.03	0.382307	0.300332	0.0602581	0.446208	1778
Sim 47	0	0.262293	0.0692162	-0.0116022	0.303405	1776			Sim 47	0.01	0.264011	0.109254	-0.00365128	0.300119	1776			Sim 47	0	0.371778	0.259493	0.024357	0.33674	1769			Sim 47	0.01	0.371925	0.283957	0.0706981	0.331659	1769
Sim 48	0	0.238376	0.0550515	0.00888475	0.262892	1775			Sim 48	-0.01	0.239055	0.0893865	0.0189809	0.266863	1775			Sim 48	0	0.357105	0.242876	0.0116843	0.356501	1838			Sim 48	0.02	0.361698	0.262894	0.0204308	0.358091	1838
Sim 49	0	0.232584	0.0597949	-0.0104123	0.208605	1800			Sim 49	-0.01	0.23268	0.100214	-0.00261666	0.206993	1800			Sim 49	0.02	0.366351	0.267662	0.0309817	0.269398	1764			Sim 49	0.04	0.368116	0.281449	0.0449689	0.271977	1764
Sim 50	0.01	0.230099	0.0541987	0.0149636	0.204401	1780			Sim 50	0.01	0.230733	0.0914569	0.021536	0.201178	1780			Sim 50	0.01	0.362934	0.258415	0.0158511	0.308017	1797			Sim 50	0.03	0.368179	0.281438	0.0384199	0.316002	1797
Sim 51	0.01	0.230122	0.0729071	-0.000422003	0.236639	1785			Sim 51	0.01	0.23121	0.107565	0.0137323	0.238645	1785			Sim 51	-0.01	0.389896	0.312508	0.00710317	0.379869	1763			Sim 51	-0.02	0.391631	0.333151	0.0284694	0.385691	1763
Sim 52	0.01	0.246257	0.0785081	1.9536e-05	0.217561	1814			Sim 52	0.03	0.245464	0.110719	0.0212511	0.212007	1814			Sim 52	0.01	0.387298	0.279968	0.0250177	0.401692	1805			Sim 52	0.05	0.38781	0.298706	0.0783335	0.40481	1805
Sim 53	0.01	0.252664	0.0701707	-0.00676358	0.23612	1849			Sim 53	0.01	0.253273	0.108144	0.00210624	0.231149	1849			Sim 53	0.01	0.380984	0.25845	0.0182698	0.336777	1810			Sim 53	0.02	0.382983	0.282012	0.0378844	0.340857	1810
Sim 54	0	0.227894	0.0603275	-0.00964837	0.240751	1822			Sim 54	0.01	0.225644	0.0972577	-0.00868374	0.23013	1822			Sim 54	0	0.372106	0.268494	0.00549696	0.339547	1752			Sim 54	0	0.370536	0.28099	0.0302142	0.335753	1752
Sim 55	0	0.220151	0.0607169	-0.0039621	0.168444	1783			Sim 55	0	0.220664	0.0904161	-0.00597527	0.163832	1783			Sim 55	-0.01	0.340539	0.218785	-0.00618714	0.251572	1781			Sim 55	-0.02	0.337557	0.248334	-0.00433942	0.246584	1781
Sim 56	0	0.252524	0.0691428	0.00391025	0.219427	1757			Sim 56	0.01	0.25277	0.111659	0.0185489	0.214286	1757			Sim 56	0	0.373953	0.283262	0.0201941	0.375521	1764			Sim 56	0.02	0.373237	0.291846	0.0557937	0.377494	1764
Sim 57	0.01	0.269288	0.0941059	0.00531348	0.359527	1750			Sim 57	0.01	0.272034	0.134285	0.0371714	0.368491	1750			Sim 57	0	0.38087	0.302407	0.0174848	0.467329	1713			Sim 57	0.02	0.378366	0.310076	0.0494279	0.479687	1713
Sim 58	0	0.260436	0.081171	-0.00148315	0.347293	1753			Sim 58	0	0.259344	0.117197	-0.0066129	0.344991	1753			Sim 58	0.01	0.357991	0.284548	0.0101869	0.390307	1791			Sim 58	0.02	0.355046	0.291892	0.0308639	0.392339	1791
Sim 59	0	0.255783	0.0710283	0.00403998	0.257945	1770			Sim 59	0.01	0.257705	0.110703	0.0167771	0.262081	1770			Sim 59	0.01	0.387548	0.279742	0.0188115	0.444095	1801			Sim 59	0.02	0.386849	0.299754	0.0435962	0.444141	1801
Sim 60	0.01	0.245973	0.0741017	0.0028648	0.256318	1817			Sim 60	0.01	0.246286	0.110573	0.00657574	0.256327	1817			Sim 60	0	0.35298	0.232581	0.0157634	0.340489	1780			Sim 60	0.03	0.352145	0.254222	0.0392614	0.341037	1780
Sim 61	-0.01	0.241434	0.060797	0.00181477	0.264849	1753			Sim 61	-0.01	0.239903	0.0966947	0.000774601	0.275813	1753			Sim 61	0.01	0.350796	0.259106	0.0213337	0.396587	1779			Sim 61	0.02	0.350224	0.271226	0.0474084	0.393306	1779
Sim 62	0	0.25656	0.0758779	0.00709203	0.289289	1751			Sim 62	0.01	0.257912	0.114033	-0.00121651	0.281118	1751			Sim 62	0.01	0.373729	0.281116	0.0207005	0.39099	1842			Sim 62	0.02	0.372645	0.28873	0.0428713	0.38874	1842
Sim 63	0.01	0.256864	0.0838772	0.0121884	0.319957	1790			Sim 63	0.02	0.257644	0.126027	0.0325974	0.321298	1790			Sim 63	-0.01	0.374117	0.30194	-0.000161705	0.31781	1728			Sim 63	-0.01	0.370395	0.301737	0.0106583	0.312402	1728
Sim 64	0	0.242173	0.0714654	0.00407334	0.2255	1739			Sim 64	0	0.242968	0.109822	0.0127238	0.225945	1739			Sim 64	0	0.355322	0.290289	0.00889574	0.369592	1816			Sim 64	0.01	0.352721	0.305153	0.0205463	0.364424	1816
Sim 65	0.01	0.229011	0.0681717	-0.00258879	0.220664	1717			Sim 65	0.01	0.228933	0.105152	0.0039784	0.224311	1717			Sim 65	0.01	0.360668	0.262147	0.015181	0.389996	1746			Sim 65	0.02	0.358299	0.276979	0.0426075	0.386298	1746
Sim 66	-0.01	0.230201	0.0578598	-0.00133063	0.267972	1766			Sim 66	0	0.227474	0.0951537	-0.00055406	0.274556	1766			Sim 66	0	0.367365	0.285976	0.00880207	0.323562	1766			Sim 66	0.02	0.366696	0.285632	0.026131	0.315679	1766
Sim 67	0.01	0.260146	0.0826287	0.0190999	0.288453	1761			Sim 67	0.01	0.262415	0.123405	0.0276664	0.300771	1761			Sim 67	-0.01	0.338156	0.258579	0.0111265	0.322183	1800			Sim 67	-0.01	0.338547	0.271041	0.0116103	0.328487	1800
Sim 68	0	0.243648	0.0792519	-0.00328577	0.322621	1740			Sim 68	0	0.241755	0.114688	0.0112747	0.328607	1740			Sim 68	0	0.34629	0.267025	0.00677254	0.399114	1727			Sim 68	0	0.346669	0.283164	0.0276986	0.400362	1727
Sim 69	0.01	0.231654	0.065479	0.00472578	0.208302	1735			Sim 69	0.02	0.233267	0.102414	0.0190902	0.206379	1735			Sim 69	0.01	0.354635	0.224758	0.0147756	0.348554	1754			Sim 69	0.01	0.354734	0.226332	0.0407554	0.355112	1754
Sim 70	0	0.232599	0.0577336	-0.00144287	0.240139	1778			Sim 70	0	0.230359	0.0871913	0.00503777	0.240154	1778			Sim 70	0.01	0.349248	0.222128	0.0146724	0.320441	1788			Sim 70	0.01	0.351119	0.257883	0.0257193	0.325938	1788
Sim 71	0	0.225897	0.0632201	-0.00529991	0.287134	1740			Sim 71	0	0.226317	0.0960802	-0.0129503	0.291474	1740			Sim 71	0.01	0.36116	0.270977	0.0198606	0.432104	1746			Sim 71	0.04	0.360747	0.285114	0.0387632	0.418276	1746
Sim 72	0.01	0.25099	0.0680217	0.0101193	0.28035	1789			Sim 72	0	0.250171	0.100656	0.0177084	0.287788	1789			Sim 72	0.01	0.368733	0.268	0.027837	0.383514	1778			Sim 72	0.03	0.369364	0.268029	0.0651899	0.384142	1778
Sim 73	0.01	0.25184	0.0766974	0.00694128	0.296173	1806			Sim 73	0.03	0.254649	0.117393	0.0236254	0.297136	1806			Sim 73	0	0.376314	0.306226	0.0103904	0.455492	1817			Sim 73	0.01	0.376884	0.312057	0.0384946	0.453182	1817
Sim 74	0	0.230145	0.0595718	-0.00442707	0.226345	1791			Sim 74	0	0.230912	0.0914434	-0.00831899	0.223271	1791			Sim 74	0	0.362487	0.270866	0.0153892	0.365175	1771			Sim 74	0.01	0.360186	0.275529	0.0423503	0.363613	1771
Sim 75	0	0.241656	0.0680547	0.0159552	0.249709	1833			Sim 75	0.01	0.243205	0.101934	0.0228431	0.253629	1833			Sim 75	0.01	0.373087	0.267236	0.0334534	0.363866	1833			Sim 75	0.03	0.375577	0.290248	0.0823695	0.370705	1833
Sim 76	0	0.221243	0.0505406	0.00785824	0.177121	1777			Sim 76	0.01	0.223594	0.0800222	0.0109137	0.179762	1777			Sim 76	0.01	0.33549	0.200445	0.021803	0.347949	1749			Sim 76	0.02	0.335704	0.231621	0.0446342	0.345829	1749
Sim 77	0.01	0.215179	0.0591963	0.0099043	0.188464	1775			Sim 77	0.02	0.215499	0.0907218	0.0214899	0.187193	1775			Sim 77	0.01	0.364884	0.237581	0.0168338	0.328853	1753			Sim 77	0.04	0.365641	0.265888	0.0352694	0.329557	1753
Sim 78	0.01	0.254526	0.0777466	-0.00327233	0.259016	1778			Sim 78	0.01	0.257752	0.114641	0.00543671	0.258271	1778			Sim 78	0.01	0.364062	0.268973	0.0335885	0.386536	1809			Sim 78	0.04	0.363797	0.28599	0.0823011	0.39169	1809
Sim 79	0	0.247173	0.0633872	0.00321555	0.272072	1772			Sim 79	0	0.246464	0.092115	-0.0101049	0.27152	1772			Sim 79	0.01	0.369511	0.304427	0.0176077	0.401573	1795			Sim 79	0.02	0.370142	0.307894	0.0401421	0.406979	1795
Sim 80	0	0.251772	0.0746801	0.00833678	0.218246	1813			Sim 80	0.01	0.250836	0.114925	0.00798483	0.22053	1813			Sim 80	0.01	0.365896	0.264415	0.0132402	0.366913	1797			Sim 80	0	0.366887	0.288911	0.018996	0.372101	1797
Sim 81	0	0.24084	0.068174	0.00150419	0.257532	1746			Sim 81	0.01	0.240548	0.104786	0.0116017	0.256098	1746			Sim 81	0.01	0.371676	0.275168	0.0360668	0.385953	1755			Sim 81	0.02	0.371525	0.290403	0.0749663	0.393662	1755
Sim 82	0	0.269317	0.0761899	0.0024711	0.270117	1759			Sim 82	0.01	0.2694	0.12563	-0.0124351	0.269533	1759			Sim 82	0.02	0.362689	0.256198	0.0333197	0.330499	1741			Sim 82	0.05	0.364101	0.270361	0.0789813	0.331208	1741
Sim 83	0	0.243041	0.061992	-0.00361885	0.233656	1829			Sim 83	0	0.240225	0.0938808	7.36313e-07	0.234242	1829			Sim 83	0	0.373309	0.284042	0.00501983	0.419525	1798			Sim 83	0	0.373593	0.289842	0.0217235	0.419531	1798
Sim 84	0	0.239639	0.0586869	-0.00396943	0.136739	1827			Sim 84	0.01	0.239742	0.0956861	-0.00121941	0.146397	1827			Sim 84	-0.01	0.357749	0.283468	0.0146789	0.339228	1805			Sim 84	-0.01	0.357237	0.30174	0.0196659	0.337006	1805
Sim 85	0.01	0.253445	0.0668261	0.0074076	0.24394	1781			Sim 85	0	0.255892	0.106148	0.0160954	0.247011	1781			Sim 85	0	0.377993	0.299153	0.0170116	0.393948	1755			Sim 85	0.01	0.377183	0.314819	0.0412783	0.396091	1755
Sim 86	0.01	0.239178	0.0771094	0.00553441	0.246528	1727			Sim 86	0.02	0.240736	0.123498	0.0325672	0.236324	1727			Sim 86	0	0.353282	0.250954	0.0196687	0.391458	1787			Sim 86	0.01	0.352778	0.267052	0.0387027	0.39863	1787
Sim 87	0.01	0.257597	0.076034	0.00317955	0.230963	1749			Sim 87	0.01	0.256729	0.107404	0.0309684	0.229104	1749			Sim 87	0.01	0.385489	0.29518	0.0149579	0.425807	1764			Sim 87	0.02	0.389222	0.300361	0.0433592	0.424283	1764
Sim 88	0	0.227227	0.0674452	0.00392646	0.270062	1832			Sim 88	0	0.226253	0.103542	0.0171009	0.261746	1832			Sim 88	-0.01	0.335369	0.199917	0.0108821	0.307624	1827			Sim 88	-0.01	0.334371	0.226567	0.0206715	0.308506	1827
Sim 89	0.01	0.236676	0.0621082	0.00668917	0.191814	1725			Sim 89	0.01	0.235646	0.0951114	0.0299309	0.195107	1725			Sim 89	0.01	0.355079	0.240731	0.016125	0.383679	1777			Sim 89	0.02	0.357598	0.263964	0.033335	0.388051	1777
Sim 90	0	0.254496	0.0714495	0.0001363	0.264784	1785			Sim 90	0	0.25592	0.110977	-0.00522012	0.268394	1785			Sim 90	0	0.36275	0.289354	0.0105762	0.350373	1829			Sim 90	0	0.362935	0.294107	0.0200093	0.343674	1829
Sim 91	0	0.236263	0.0537275	0.00721713	0.240166	1719			Sim 91	-0.01	0.235566	0.0787652	0.0108605	0.232064	1719			Sim 91	0	0.358184	0.226611	0.0219013	0.4008	1788			Sim 91	0.02	0.356557	0.246717	0.0384126	0.400168	1788
Sim 92	0	0.270082	0.0836952	0.000933398	0.252806	1760			Sim 92	0.01	0.271067	0.117283	0.00831328	0.255214	1760			Sim 92	0.01	0.386818	0.32113	0.0274836	0.372418	1825			Sim 92	0.03	0.389404	0.331152	0.049402	0.370759	1825
Sim 93	0	0.226781	0.0549775	-0.00856937	0.201183	1716			Sim 93	0	0.224821	0.0828136	-0.0357096	0.20156	1716			Sim 93	0	0.365324	0.255608	0.014881	0.331288	1733			Sim 93	0.02	0.363272	0.25267	0.0640139	0.320759	1733
Sim 94	0	0.226077	0.0588061	0.00335569	0.304009	1781			Sim 94	0.01	0.224063	0.0998129	0.0241367	0.298918	1781			Sim 94	0.01	0.360202	0.279706	0.0147261	0.429692	1747			Sim 94	0.03	0.35896	0.300443	0.0367582	0.434852	1747
Sim 95	0	0.260839	0.0702717	0.0140496	0.211988	1830			Sim 95	0.01	0.262927	0.113904	0.0121477	0.20563	1830			Sim 95	0	0.37853	0.309783	0.0176811	0.361616	1764			Sim 95	-0.01	0.377366	0.308439	0.0217273	0.356612	1764
Sim 96	0	0.230264	0.0678733	0.00179063	0.222395	1767			Sim 96	0	0.228672	0.102166	0.0254462	0.224378	1767			Sim 96	-0.01	0.345523	0.261889	-0.000701031	0.349836	1818			Sim 96	0.01	0.345564	0.271857	0.0158423	0.346488	1818
Sim 97	0	0.249772	0.0710625	-0.00624992	0.308848	1804			Sim 97	0	0.248106	0.102738	0.00504215	0.306019	1804			Sim 97	0.01	0.364163	0.278103	0.0261941	0.474955	1740			Sim 97	0.03	0.364897	0.29483	0.0629969	0.477536	1740
Sim 98	0	0.248009	0.0687376	-0.00913493	0.24417	1837			Sim 98	0.01	0.247964	0.103405	0.00136387	0.242649	1837			Sim 98	0	0.378904	0.284201	0.00777829	0.411677	1793			Sim 98	0.01	0.377252	0.299653	0.036834	0.417228	1793
Sim 99	0	0.249428	0.0634732	-0.0111593	0.240706	1781			Sim 99	-0.01	0.248748	0.0994444	-0.0204751	0.226957	1781			Sim 99	0	0.379979	0.296481	0.0070513	0.346148	1761			Sim 99	-0.01	0.378898	0.301269	0.0163595	0.347219	1761
Sim 100	0	0.25745	0.0715581	-0.00158464	0.22895	1762			Sim 100	0	0.257591	0.106092	0.0164978	0.221094	1762			Sim 100	0.01	0.375853	0.278944	0.0319678	0.4173	1748			Sim 100	0.05	0.374433	0.270775	0.0889582	0.423769	1748

## Sheet: Supp_fig2
(a) 50% valid IVs; nx=ny									(b) 50% valid IVs; nx=3ny									(c) 25% valid IVs; nx=ny									(d) 25% valid IVs; nx=3ny
N=50K									N=50K									N=50K									N=50K
	MRMix	IVW	Median	Mode	Egger	Number of IVs				MRMix	IVW	Median	Mode	Egger	Number of IVs				MRMix	IVW	Median	Mode	Egger	Number of IVs				MRMix	IVW	Median	Mode	Egger	Number of IVs
Sim 1	0.02	0.253039	0.257577	-0.00222486	0.964963	29			Sim 1	NA	NA	NA	NA	NA	0			Sim 1	0.005	0.404499	0.398974	0.287855	-0.500651	29			Sim 1	NA	NA	NA	NA	NA	0
Sim 2	0.06	0.24261	0.14139	-0.0126157	0.408018	22			Sim 2	NA	NA	NA	NA	NA	0			Sim 2	0.005	0.374063	0.353754	0.282191	0.584173	35			Sim 2	NA	NA	NA	NA	NA	1
Sim 3	0.05	0.425733	0.423731	0.109861	-0.600142	20			Sim 3	NA	NA	NA	NA	NA	0			Sim 3	0.05	0.292833	0.281949	0.0913198	-0.316627	32			Sim 3	NA	NA	NA	NA	NA	0
Sim 4	0.14	0.301231	0.270938	0.139983	2.03372	24			Sim 4	NA	NA	NA	NA	NA	0			Sim 4	0.49	0.407523	0.452643	0.495412	0.558199	30			Sim 4	NA	NA	NA	NA	NA	1
Sim 5	-0.07	0.306897	0.32599	-0.0299089	1.21513	22			Sim 5	NA	NA	NA	NA	NA	0			Sim 5	0.11	0.382678	0.316707	0.224247	0.464963	35			Sim 5	NA	NA	NA	NA	NA	1
Sim 6	0.005	0.174999	0.178996	0.216531	2.11958	19			Sim 6	NA	NA	NA	NA	NA	0			Sim 6	0	0.265476	0.190315	0.0645294	-0.043171	19			Sim 6	NA	NA	NA	NA	NA	0
Sim 7	0.02	0.343471	0.319058	0.075593	0.399018	32			Sim 7	NA	NA	NA	NA	NA	0			Sim 7	0.005	0.267527	0.244783	0.266426	0.674924	23			Sim 7	NA	NA	NA	NA	NA	1
Sim 8	0.005	0.0855616	0.0705875	0.0604555	1.78932	21			Sim 8	NA	NA	NA	NA	NA	0			Sim 8	0.03	0.241989	0.213635	0.0872259	-0.342389	30			Sim 8	NA	NA	NA	NA	NA	0
Sim 9	0.21	0.319003	0.303482	0.263063	1.23868	26			Sim 9	NA	NA	NA	NA	NA	1			Sim 9	0.005	0.364583	0.371527	0.356292	-0.148013	38			Sim 9	NA	NA	NA	NA	NA	0
Sim 10	0.11	0.266319	0.178005	0.127466	0.471229	16			Sim 10	NA	NA	NA	NA	NA	0			Sim 10	0.12	0.326162	0.31807	0.0886292	0.528509	27			Sim 10	NA	NA	NA	NA	NA	1
Sim 11	-0.1	0.367538	0.32334	0.334919	0.126497	19			Sim 11	NA	NA	NA	NA	NA	0			Sim 11	0.005	0.39987	0.405211	0.303607	1.17322	26			Sim 11	NA	NA	NA	NA	NA	0
Sim 12	0.01	0.220329	0.168317	0.0135761	0.837199	33			Sim 12	NA	NA	NA	NA	NA	0			Sim 12	0.18	0.229241	0.198913	0.180112	-0.489296	33			Sim 12	NA	NA	NA	NA	NA	0
Sim 13	0.43	0.225253	0.282617	0.268292	0.265914	18			Sim 13	NA	NA	NA	NA	NA	0			Sim 13	0.005	0.248188	0.243118	0.232056	-0.499871	26			Sim 13	NA	NA	NA	NA	NA	1
Sim 14	0.2	0.317684	0.29151	0.180334	0.398064	28			Sim 14	NA	NA	NA	NA	NA	1			Sim 14	0.3	0.412204	0.385072	0.403601	1.84411	30			Sim 14	NA	NA	NA	NA	NA	0
Sim 15	0.5	0.434045	0.559174	0.57527	1.14568	20			Sim 15	NA	NA	NA	NA	NA	0			Sim 15	0.5	0.335418	0.352126	0.390481	0.157814	42			Sim 15	NA	NA	NA	NA	NA	1
Sim 16	-0.03	0.175985	0.161893	0.0636319	0.612241	24			Sim 16	NA	NA	NA	NA	NA	0			Sim 16	0	0.297311	0.306264	0.099993	-0.357826	27			Sim 16	NA	NA	NA	NA	NA	2
Sim 17	0.005	0.39688	0.388377	0.35113	1.77517	23			Sim 17	NA	NA	NA	NA	NA	0			Sim 17	0.05	0.306111	0.320592	0.165028	1.27577	29			Sim 17	NA	NA	NA	NA	NA	0
Sim 18	0.005	0.338665	0.320296	0.319268	0.626375	28			Sim 18	NA	NA	NA	NA	NA	1			Sim 18	0.5	0.362863	0.41919	0.465488	0.424799	26			Sim 18	NA	NA	NA	NA	NA	1
Sim 19	0.15	0.261565	0.258825	0.267222	1.23263	24			Sim 19	NA	NA	NA	NA	NA	0			Sim 19	0	0.31957	0.323136	0.0730933	0.454314	36			Sim 19	NA	NA	NA	NA	NA	2
Sim 20	0.46	0.34875	0.356383	0.335224	0.706977	23			Sim 20	NA	NA	NA	NA	NA	1			Sim 20	0.21	0.306166	0.284419	0.175117	1.25969	35			Sim 20	NA	NA	NA	NA	NA	1
Sim 21	0.005	0.258866	0.245388	0.25753	-0.229742	19			Sim 21	NA	NA	NA	NA	NA	0			Sim 21	0.005	0.319158	0.356453	0.454802	0.20636	28			Sim 21	NA	NA	NA	NA	NA	2
Sim 22	0.04	0.269434	0.20476	0.0706662	0.238636	20			Sim 22	NA	NA	NA	NA	NA	0			Sim 22	0.36	0.240232	0.289923	0.313279	-0.111579	29			Sim 22	NA	NA	NA	NA	NA	1
Sim 23	0.14	0.195487	0.167058	0.144248	1.74849	24			Sim 23	NA	NA	NA	NA	NA	0			Sim 23	0.28	0.38603	0.340988	0.350931	-0.627548	29			Sim 23	NA	NA	NA	NA	NA	1
Sim 24	0.005	0.394667	0.495225	0.592667	1.57117	25			Sim 24	NA	NA	NA	NA	NA	1			Sim 24	0.22	0.305985	0.322893	0.254325	-0.0815065	41			Sim 24	0.005	0.0943288	0.0930931	0.083844	-0.110632	4
Sim 25	-0.01	0.204019	0.101037	-0.0237564	1.02932	21			Sim 25	NA	NA	NA	NA	NA	0			Sim 25	0.005	0.334798	0.36482	0.0660629	0.351073	25			Sim 25	NA	NA	NA	NA	NA	0
Sim 26	0.5	0.192099	0.25707	0.0112599	1.87744	26			Sim 26	NA	NA	NA	NA	NA	0			Sim 26	0.005	0.276546	0.268815	0.245863	0.54907	43			Sim 26	NA	NA	NA	NA	NA	0
Sim 27	0.34	0.30741	0.313382	0.26829	-0.27231	23			Sim 27	NA	NA	NA	NA	NA	0			Sim 27	0.21	0.213578	0.238351	0.260881	-0.233758	30			Sim 27	NA	NA	NA	NA	NA	0
Sim 28	0.23	0.397641	0.373219	0.283301	1.46083	25			Sim 28	NA	NA	NA	NA	NA	0			Sim 28	0.005	0.352192	0.312232	0.262743	0.946342	36			Sim 28	NA	NA	NA	NA	NA	0
Sim 29	0.08	0.246679	0.17519	0.0554827	0.570478	23			Sim 29	NA	NA	NA	NA	NA	1			Sim 29	0.5	0.281492	0.337858	0.0232287	-0.491755	20			Sim 29	NA	NA	NA	NA	NA	1
Sim 30	0.005	0.471008	0.461094	0.281839	0.103508	18			Sim 30	NA	NA	NA	NA	NA	1			Sim 30	0.22	0.366113	0.338362	0.286418	0.587262	26			Sim 30	NA	NA	NA	NA	NA	1
Sim 31	0.005	0.248401	0.239857	0.0970506	-1.9849	28			Sim 31	NA	NA	NA	NA	NA	0			Sim 31	0.28	0.261437	0.251409	0.182905	-0.630697	27			Sim 31	NA	NA	NA	NA	NA	0
Sim 32	0.26	0.274817	0.327411	0.265886	0.798546	23			Sim 32	NA	NA	NA	NA	NA	0			Sim 32	0.48	0.375921	0.344869	0.314686	-0.455912	30			Sim 32	NA	NA	NA	NA	NA	0
Sim 33	0.17	0.373662	0.30603	0.188021	-1.66315	23			Sim 33	NA	NA	NA	NA	NA	0			Sim 33	0.005	0.285861	0.254238	0.189708	0.267074	29			Sim 33	NA	NA	NA	NA	NA	0
Sim 34	0.18	0.321249	0.284394	0.174689	-0.268125	29			Sim 34	NA	NA	NA	NA	NA	0			Sim 34	0.17	0.354914	0.263926	0.184413	-0.473034	35			Sim 34	NA	NA	NA	NA	NA	1
Sim 35	0.15	0.391889	0.334102	0.215885	2.40451	28			Sim 35	NA	NA	NA	NA	NA	0			Sim 35	0.12	0.345661	0.307557	0.210606	0.278381	35			Sim 35	NA	NA	NA	NA	NA	0
Sim 36	0.08	0.365648	0.355392	0.176668	0.0229093	14			Sim 36	NA	NA	NA	NA	NA	1			Sim 36	-0.06	0.317827	0.335942	0.289632	0.264114	19			Sim 36	NA	NA	NA	NA	NA	1
Sim 37	0.5	0.283871	0.291126	0.336972	1.11386	20			Sim 37	NA	NA	NA	NA	NA	0			Sim 37	0.36	0.360657	0.385973	0.400115	0.42808	38			Sim 37	NA	NA	NA	NA	NA	0
Sim 38	0.5	0.354851	0.373729	0.447685	-0.653185	21			Sim 38	NA	NA	NA	NA	NA	0			Sim 38	0.48	0.342241	0.4152	0.489041	1.45431	27			Sim 38	NA	NA	NA	NA	NA	0
Sim 39	0.005	0.324428	0.369297	0.414975	2.09801	24			Sim 39	NA	NA	NA	NA	NA	0			Sim 39	0.005	0.376286	0.340089	0.340633	0.71933	20			Sim 39	NA	NA	NA	NA	NA	0
Sim 40	0.02	0.34348	0.247901	0.0901401	-0.553679	22			Sim 40	NA	NA	NA	NA	NA	1			Sim 40	0	0.353591	0.275353	0.142224	0.412676	31			Sim 40	NA	NA	NA	NA	NA	0
Sim 41	0.04	0.235261	0.179023	-0.00235206	-0.808985	22			Sim 41	NA	NA	NA	NA	NA	0			Sim 41	0.01	0.240859	0.210335	0.0618208	0.881129	38			Sim 41	NA	NA	NA	NA	NA	0
Sim 42	0.09	0.259681	0.204591	0.116576	0.56657	16			Sim 42	NA	NA	NA	NA	NA	1			Sim 42	-0.04	0.359741	0.323957	0.0791941	0.0397329	25			Sim 42	NA	NA	NA	NA	NA	1
Sim 43	0.35	0.24725	0.26557	0.294082	1.35301	14			Sim 43	NA	NA	NA	NA	NA	0			Sim 43	0.18	0.354756	0.309015	0.183148	1.11743	29			Sim 43	NA	NA	NA	NA	NA	0
Sim 44	0.09	0.261969	0.214926	0.0768485	0.531257	18			Sim 44	NA	NA	NA	NA	NA	1			Sim 44	0.005	0.396836	0.377176	0.392607	0.699237	27			Sim 44	NA	NA	NA	NA	NA	0
Sim 45	0.005	0.281642	0.292217	0.291971	0.860096	25			Sim 45	NA	NA	NA	NA	NA	0			Sim 45	0.18	0.285963	0.215884	0.147437	0.183023	32			Sim 45	NA	NA	NA	NA	NA	1
Sim 46	0.4	0.296041	0.328676	0.298161	0.625494	17			Sim 46	NA	NA	NA	NA	NA	0			Sim 46	0.14	0.312551	0.210743	0.186977	0.779238	39			Sim 46	NA	NA	NA	NA	NA	2
Sim 47	0.1	0.342905	0.249437	0.198908	-0.0876968	35			Sim 47	NA	NA	NA	NA	NA	2			Sim 47	0.41	0.342966	0.347684	0.32229	-0.965655	28			Sim 47	NA	NA	NA	NA	NA	0
Sim 48	0.4	0.260577	0.31965	0.34411	0.987729	19			Sim 48	NA	NA	NA	NA	NA	2			Sim 48	0.005	0.395785	0.421224	0.42345	0.715311	38			Sim 48	NA	NA	NA	NA	NA	2
Sim 49	0.47	0.298265	0.382292	0.40226	1.87837	23			Sim 49	NA	NA	NA	NA	NA	0			Sim 49	0.34	0.302006	0.283259	0.208689	-1.81033	21			Sim 49	NA	NA	NA	NA	NA	0
Sim 50	0.48	0.248063	0.327836	0.353562	-0.571012	18			Sim 50	NA	NA	NA	NA	NA	0			Sim 50	0.05	0.288594	0.264974	0.336987	0.735942	33			Sim 50	NA	NA	NA	NA	NA	2
Sim 51	0.29	0.406825	0.403525	0.295918	2.29543	21			Sim 51	NA	NA	NA	NA	NA	0			Sim 51	-0.04	0.269138	0.296188	0.0415507	0.162301	30			Sim 51	NA	NA	NA	NA	NA	0
Sim 52	0.09	0.21765	0.13704	0.0864192	-0.421144	8			Sim 52	NA	NA	NA	NA	NA	0			Sim 52	0.18	0.405665	0.411714	0.299041	1.1616	27			Sim 52	NA	NA	NA	NA	NA	1
Sim 53	-0.02	0.126646	0.0870916	0.0241822	-0.951699	23			Sim 53	NA	NA	NA	NA	NA	1			Sim 53	0.46	0.246705	0.288015	0.385816	0.794934	32			Sim 53	NA	NA	NA	NA	NA	0
Sim 54	0.11	0.280377	0.206989	0.157354	0.722848	16			Sim 54	NA	NA	NA	NA	NA	1			Sim 54	0.2	0.259969	0.183865	0.155607	0.204058	26			Sim 54	NA	NA	NA	NA	NA	1
Sim 55	0.26	0.298809	0.255465	0.242847	0.642702	17			Sim 55	NA	NA	NA	NA	NA	1			Sim 55	0.06	0.238977	0.159921	0.136452	0.267388	24			Sim 55	NA	NA	NA	NA	NA	1
Sim 56	0.31	0.40304	0.377716	0.347797	1.43976	16			Sim 56	NA	NA	NA	NA	NA	0			Sim 56	0.5	0.295262	0.31029	0.14156	-0.780737	33			Sim 56	NA	NA	NA	NA	NA	0
Sim 57	-0.03	0.395781	0.434335	0.473222	-0.0279453	30			Sim 57	NA	NA	NA	NA	NA	1			Sim 57	0.005	0.339595	0.363134	0.400621	0.447996	42			Sim 57	NA	NA	NA	NA	NA	2
Sim 58	0.24	0.363097	0.273594	0.213193	0.330175	21			Sim 58	NA	NA	NA	NA	NA	1			Sim 58	0.13	0.342222	0.301227	0.220918	1.41411	27			Sim 58	NA	NA	NA	NA	NA	0
Sim 59	0.02	0.295202	0.26864	0.117088	0.780766	17			Sim 59	NA	NA	NA	NA	NA	0			Sim 59	0.11	0.335953	0.301776	0.115427	0.864537	33			Sim 59	NA	NA	NA	NA	NA	1
Sim 60	0.05	0.30427	0.263474	0.0661236	0.158939	19			Sim 60	NA	NA	NA	NA	NA	1			Sim 60	0.07	0.325578	0.205394	0.130933	-0.929817	19			Sim 60	NA	NA	NA	NA	NA	0
Sim 61	0.005	0.309387	0.293919	0.17187	0.375502	20			Sim 61	NA	NA	NA	NA	NA	0			Sim 61	0.5	0.344288	0.455153	0.51718	1.37994	32			Sim 61	NA	NA	NA	NA	NA	1
Sim 62	0.46	0.31775	0.347833	0.333855	-0.046815	17			Sim 62	NA	NA	NA	NA	NA	0			Sim 62	-0.02	0.290318	0.35237	0.0318331	0.33755	33			Sim 62	NA	NA	NA	NA	NA	0
Sim 63	0.41	0.371315	0.366955	0.381343	2.39501	24			Sim 63	NA	NA	NA	NA	NA	0			Sim 63	0.04	0.184203	0.184409	0.0326521	0.947964	23			Sim 63	NA	NA	NA	NA	NA	0
Sim 64	0.15	0.267805	0.188741	0.189499	-1.0422	16			Sim 64	NA	NA	NA	NA	NA	1			Sim 64	0.14	0.274242	0.251592	0.14918	-0.478508	24			Sim 64	NA	NA	NA	NA	NA	0
Sim 65	-0.01	0.165015	0.0747949	0.0379565	0.785934	14			Sim 65	NA	NA	NA	NA	NA	0			Sim 65	0.5	0.321298	0.374772	0.455324	0.202467	20			Sim 65	NA	NA	NA	NA	NA	1
Sim 66	0.09	0.401838	0.342713	0.129075	2.50172	19			Sim 66	NA	NA	NA	NA	NA	0			Sim 66	0.5	0.277858	0.383262	0.472655	0.421355	26			Sim 66	NA	NA	NA	NA	NA	0
Sim 67	0.05	0.236872	0.23185	0.0520016	-0.248098	37			Sim 67	NA	NA	NA	NA	NA	2			Sim 67	0.37	0.388711	0.385577	0.392088	0.610082	27			Sim 67	NA	NA	NA	NA	NA	1
Sim 68	0.05	0.190805	0.131045	0.03642	2.25085	21			Sim 68	NA	NA	NA	NA	NA	0			Sim 68	-0.06	0.286546	0.274686	0.140667	0.442242	28			Sim 68	NA	NA	NA	NA	NA	0
Sim 69	0.38	0.234096	0.243306	0.331389	0.778575	17			Sim 69	NA	NA	NA	NA	NA	0			Sim 69	0.13	0.347749	0.311174	0.11006	0.662654	32			Sim 69	NA	NA	NA	NA	NA	0
Sim 70	0.06	0.311164	0.338381	0.126985	2.08964	15			Sim 70	NA	NA	NA	NA	NA	0			Sim 70	0.2	0.248514	0.216509	0.113103	0.760019	23			Sim 70	NA	NA	NA	NA	NA	0
Sim 71	0.45	0.337787	0.321993	0.337106	0.0845181	25			Sim 71	NA	NA	NA	NA	NA	2			Sim 71	0	0.377534	0.350175	0.0847319	0.323787	27			Sim 71	NA	NA	NA	NA	NA	0
Sim 72	-0.03	0.338608	0.348514	0.0860559	1.31895	13			Sim 72	NA	NA	NA	NA	NA	0			Sim 72	0.5	0.306644	0.335119	0.390991	0.17373	25			Sim 72	NA	NA	NA	NA	NA	2
Sim 73	0.43	0.260182	0.294255	0.330541	-0.288562	23			Sim 73	NA	NA	NA	NA	NA	0			Sim 73	-0.12	0.341708	0.43528	0.509069	1.10311	25			Sim 73	NA	NA	NA	NA	NA	0
Sim 74	-0.02	0.117977	0.0730378	-0.044468	0.295749	24			Sim 74	NA	NA	NA	NA	NA	0			Sim 74	0.42	0.254364	0.312969	0.37302	-0.217327	14			Sim 74	NA	NA	NA	NA	NA	1
Sim 75	0.25	0.349616	0.308171	0.319056	3.56776	17			Sim 75	NA	NA	NA	NA	NA	0			Sim 75	0.005	0.314111	0.364083	0.40499	1.14574	25			Sim 75	NA	NA	NA	NA	NA	0
Sim 76	0.11	0.291363	0.2715	0.167136	0.205707	20			Sim 76	NA	NA	NA	NA	NA	0			Sim 76	0.005	0.215665	0.216111	0.0998062	0.17018	20			Sim 76	NA	NA	NA	NA	NA	0
Sim 77	-0.03	0.259309	0.243198	0.0916856	0.259626	13			Sim 77	NA	NA	NA	NA	NA	0			Sim 77	0.005	0.284622	0.253131	0.142632	-0.354103	34			Sim 77	NA	NA	NA	NA	NA	0
Sim 78	0.02	0.198096	0.141826	0.0570457	-0.512964	20			Sim 78	NA	NA	NA	NA	NA	0			Sim 78	0.005	0.322511	0.310579	0.130941	0.326533	29			Sim 78	NA	NA	NA	NA	NA	2
Sim 79	-0.01	0.324964	0.370909	0.0383092	1.93804	26			Sim 79	NA	NA	NA	NA	NA	1			Sim 79	0.06	0.246402	0.196221	0.119117	1.32806	30			Sim 79	NA	NA	NA	NA	NA	1
Sim 80	-0.02	0.248744	0.196143	0.0150432	-1.0853	15			Sim 80	NA	NA	NA	NA	NA	0			Sim 80	-0.07	0.302081	0.285081	0.0499318	-1.25131	22			Sim 80	NA	NA	NA	NA	NA	0
Sim 81	0.13	0.120001	0.0990382	0.0534127	-0.211798	25			Sim 81	NA	NA	NA	NA	NA	0			Sim 81	0.005	0.343481	0.362684	0.165561	0.735971	23			Sim 81	NA	NA	NA	NA	NA	1
Sim 82	0.04	0.153538	0.126692	0.0152123	-0.603889	26			Sim 82	NA	NA	NA	NA	NA	0			Sim 82	0.17	0.279476	0.277574	0.301308	0.0565001	25			Sim 82	NA	NA	NA	NA	NA	0
Sim 83	0	0.285991	0.263201	0.118292	0.772499	23			Sim 83	NA	NA	NA	NA	NA	0			Sim 83	0.005	0.352561	0.345567	0.258537	0.0440855	37			Sim 83	NA	NA	NA	NA	NA	1
Sim 84	-0.03	0.220615	0.187452	0.00639073	0.641704	21			Sim 84	NA	NA	NA	NA	NA	0			Sim 84	0.12	0.242737	0.214293	0.180521	0.404243	26			Sim 84	NA	NA	NA	NA	NA	1
Sim 85	0.24	0.439369	0.400234	0.292537	0.587365	25			Sim 85	NA	NA	NA	NA	NA	0			Sim 85	0.005	0.336259	0.404362	0.489523	0.437823	24			Sim 85	NA	NA	NA	NA	NA	0
Sim 86	0	0.236117	0.198522	0.144788	0.948381	22			Sim 86	NA	NA	NA	NA	NA	0			Sim 86	0.005	0.332991	0.290609	0.242355	1.18653	30			Sim 86	NA	NA	NA	NA	NA	0
Sim 87	0.12	0.351536	0.368521	0.181887	1.57803	26			Sim 87	NA	NA	NA	NA	NA	0			Sim 87	-0.04	0.331046	0.366611	0.484674	1.52382	37			Sim 87	NA	NA	NA	NA	NA	0
Sim 88	0.04	0.199574	0.134632	0.0871948	2.54286	17			Sim 88	NA	NA	NA	NA	NA	0			Sim 88	0.33	0.29837	0.271388	0.275387	0.295662	35			Sim 88	NA	NA	NA	NA	NA	0
Sim 89	0.16	0.27495	0.278019	0.284184	1.22187	15			Sim 89	NA	NA	NA	NA	NA	0			Sim 89	0.26	0.420256	0.427242	0.210608	1.01904	28			Sim 89	NA	NA	NA	NA	NA	1
Sim 90	0.12	0.304903	0.270826	0.28551	1.07421	37			Sim 90	NA	NA	NA	NA	NA	0			Sim 90	0.26	0.368448	0.390099	0.300269	0.763447	32			Sim 90	NA	NA	NA	NA	NA	1
Sim 91	0.5	0.423705	0.514605	0.613495	-0.618704	20			Sim 91	NA	NA	NA	NA	NA	0			Sim 91	0.05	0.30595	0.282107	0.0740963	-0.502056	23			Sim 91	NA	NA	NA	NA	NA	1
Sim 92	0.07	0.252719	0.21478	0.174748	0.0588967	24			Sim 92	NA	NA	NA	NA	NA	1			Sim 92	0.005	0.318962	0.29835	0.186507	-0.21024	30			Sim 92	NA	NA	NA	NA	NA	0
Sim 93	0.5	0.369352	0.428575	0.522573	-0.289123	19			Sim 93	NA	NA	NA	NA	NA	0			Sim 93	0.49	0.29007	0.327092	0.433866	0.451293	25			Sim 93	NA	NA	NA	NA	NA	0
Sim 94	0.005	0.327745	0.329442	0.300111	0.473382	20			Sim 94	NA	NA	NA	NA	NA	1			Sim 94	0.18	0.274264	0.220392	0.185368	0.418446	25			Sim 94	NA	NA	NA	NA	NA	0
Sim 95	0.16	0.304475	0.277073	0.189902	-0.59855	27			Sim 95	NA	NA	NA	NA	NA	1			Sim 95	-0.01	0.263513	0.217056	0.0915096	-1.35154	18			Sim 95	NA	NA	NA	NA	NA	0
Sim 96	0.1	0.35357	0.291638	0.125407	1.3915	18			Sim 96	NA	NA	NA	NA	NA	0			Sim 96	0.13	0.201724	0.153076	0.125622	1.73918	19			Sim 96	NA	NA	NA	NA	NA	0
Sim 97	0.005	0.263675	0.312428	0.357606	1.63389	25			Sim 97	NA	NA	NA	NA	NA	0			Sim 97	0.03	0.237852	0.195989	0.0425219	-0.873181	22			Sim 97	NA	NA	NA	NA	NA	0
Sim 98	0.19	0.290807	0.190865	0.126164	-0.46486	29			Sim 98	NA	NA	NA	NA	NA	0			Sim 98	0.41	0.309051	0.306676	0.313781	0.0178677	32			Sim 98	NA	NA	NA	NA	NA	1
Sim 99	0.005	0.279098	0.237903	0.203789	0.178824	15			Sim 99	NA	NA	NA	NA	NA	1			Sim 99	-0.03	0.234482	0.234838	0.0876117	-0.0375812	28			Sim 99	NA	NA	NA	NA	NA	1
Sim 100	0.005	0.419135	0.434743	0.418132	0.90357	17			Sim 100	NA	NA	NA	NA	NA	1			Sim 100	0.5	0.365924	0.450635	0.450523	0.765068	35			Sim 100	NA	NA	NA	NA	NA	2
N=100K									N=100K									N=100K									N=100K
	MRMix	IVW	Median	Mode	Egger	Number of IVs				MRMix	IVW	Median	Mode	Egger	Number of IVs				MRMix	IVW	Median	Mode	Egger	Number of IVs				MRMix	IVW	Median	Mode	Egger	Number of IVs
Sim 1	0	0.263051	0.218372	0.0125304	0.601308	156			Sim 1	0.45	0.273074	0.31698	0.36496	2.51594	6			Sim 1	0.08	0.358229	0.305526	0.148006	0.458694	191			Sim 1	0.01	0.254327	0.255672	0.0575145	1.71847	9
Sim 2	0.04	0.307788	0.269207	0.0620996	0.273471	152			Sim 2	0.08	0.234413	0.124575	0.026769	-1.74091	10			Sim 2	0.03	0.335995	0.310051	0.033019	0.699975	193			Sim 2	0.07	0.286432	0.27458	0.134405	0.00478635	15
Sim 3	0.03	0.330559	0.258438	0.0196227	0.936604	138			Sim 3	NA	NA	NA	NA	NA	2			Sim 3	0.04	0.329107	0.314127	0.0903241	0.440116	196			Sim 3	0.04	0.168256	0.0965074	0.057702	-0.397946	10
Sim 4	0.05	0.34576	0.344428	0.109882	0.817063	156			Sim 4	NA	NA	NA	NA	NA	1			Sim 4	0.05	0.350072	0.359521	0.0993561	0.764649	186			Sim 4	0.48	0.39365	0.449203	0.468015	0.101919	13
Sim 5	0	0.330109	0.304777	-0.0173273	0.644486	160			Sim 5	0.5	0.389929	0.41096	0.345874	-2.12904	8			Sim 5	0.08	0.346726	0.2717	0.182212	0.8269	185			Sim 5	0.17	0.356752	0.278249	0.182084	-0.995344	6
Sim 6	0.03	0.291563	0.24713	0.11973	0.099178	129			Sim 6	NA	NA	NA	NA	NA	1			Sim 6	0.12	0.381896	0.370128	0.226634	0.184662	138			Sim 6	-0.03	0.146293	-0.00487685	-0.0108725	-13.8037	3
Sim 7	0.06	0.297145	0.222287	0.0922809	0.394813	138			Sim 7	0.5	0.372527	0.456787	0.472687	0.941388	8			Sim 7	0.005	0.329121	0.350386	0.373913	0.525003	154			Sim 7	0.14	0.283232	0.245498	0.174516	1.0922	3
Sim 8	0.07	0.251402	0.161645	0.0998193	0.202232	155			Sim 8	0.05	0.249013	0.209485	0.0896227	-5.78904	4			Sim 8	0.05	0.291194	0.26019	0.139821	0.280761	182			Sim 8	0.08	0.0918525	0.105124	0.090487	1.53859	5
Sim 9	0.01	0.362226	0.362941	0.0543556	0.501519	154			Sim 9	0.4	0.474204	0.431889	0.353565	0.507807	6			Sim 9	-0.02	0.350292	0.371837	0.131854	0.685771	229			Sim 9	0.35	0.300692	0.322061	0.294325	0.12849	6
Sim 10	0.01	0.290522	0.203387	0.0433461	0.467476	110			Sim 10	NA	NA	NA	NA	NA	2			Sim 10	0.5	0.352767	0.388238	0.481883	0.564641	154			Sim 10	0.5	0.319593	0.456309	0.0655896	0.536942	7
Sim 11	0	0.359536	0.347521	0.0909596	0.545935	123			Sim 11	0.35	0.36134	0.347964	0.319496	0.456607	7			Sim 11	0.04	0.370733	0.376895	0.0650891	0.633273	172			Sim 11	0.35	0.471028	0.474273	0.392676	0.675562	7
Sim 12	-0.01	0.270272	0.195501	0.0320115	0.178046	141			Sim 12	0.01	0.157124	0.096962	0.0455853	1.28521	9			Sim 12	0.07	0.330703	0.306286	0.206195	0.247799	195			Sim 12	0.16	0.143277	0.125723	0.129935	-0.38766	9
Sim 13	0.01	0.309209	0.255997	0.0726341	0.0612176	134			Sim 13	0.29	0.269939	0.287818	0.25427	-0.418277	8			Sim 13	0.07	0.312491	0.277275	0.114931	0.236294	183			Sim 13	0.4	0.211613	0.225559	0.0670636	-0.770564	9
Sim 14	0	0.36646	0.355859	0.0690354	0.698441	156			Sim 14	0.07	0.228314	0.163799	0.0893449	0.925068	5			Sim 14	0.07	0.40629	0.419143	0.0854184	0.810312	174			Sim 14	0.35	0.512518	0.476345	0.438042	2.8637	5
Sim 15	0.06	0.355517	0.310246	0.108158	1.05942	158			Sim 15	0.49	0.364027	0.477231	0.489326	3.41618	5			Sim 15	0.05	0.347986	0.339741	0.12243	0.650506	195			Sim 15	0.005	0.304545	0.336072	0.33757	0.00877427	12
Sim 16	-0.01	0.208171	0.167564	-0.00285502	0.524765	116			Sim 16	0.04	0.189816	0.192953	0.0840434	2.28922	4			Sim 16	0.08	0.380064	0.332017	0.115498	0.343394	168			Sim 16	0.36	0.215991	0.236981	0.047618	0.941019	10
Sim 17	0	0.305576	0.266615	0.040467	1.17031	132			Sim 17	0.005	0.384266	0.382426	0.33395	-0.621475	8			Sim 17	-0.01	0.354677	0.356526	0.0874023	0.738093	180			Sim 17	0.08	0.303414	0.302382	0.170716	3.13217	7
Sim 18	0.07	0.342574	0.319059	0.0941242	0.434991	140			Sim 18	0.3	0.371889	0.37737	0.360159	0.451552	6			Sim 18	0.07	0.374198	0.389148	0.147384	0.484114	170			Sim 18	0.42	0.292937	0.366261	0.405958	1.03561	8
Sim 19	0.01	0.317214	0.313839	0.347936	0.502273	142			Sim 19	0.03	0.250883	0.304654	0.152824	3.11592	10			Sim 19	0.09	0.325774	0.295747	0.0651032	0.441394	182			Sim 19	0.5	0.299625	0.409919	0.00867372	1.35923	9
Sim 20	0.11	0.328509	0.31293	0.303571	0.781907	127			Sim 20	0.36	0.282438	0.288409	0.282235	1.56536	5			Sim 20	0.17	0.347831	0.320614	0.215598	0.45566	176			Sim 20	0.23	0.369693	0.327029	0.2247	1.78557	8
Sim 21	0.06	0.311458	0.244788	0.101583	0.193476	144			Sim 21	0.07	0.218811	0.205847	0.113015	0.727089	3			Sim 21	0.06	0.350209	0.31163	0.111579	0.408079	173			Sim 21	0.04	0.248299	0.267673	0.0841778	4.86774	4
Sim 22	0.03	0.270772	0.175309	0.0673212	0.205802	139			Sim 22	0.5	0.364685	0.378835	0.273143	3.08989	4			Sim 22	0.06	0.342388	0.302952	0.0862619	0.0875166	179			Sim 22	-0.06	0.180891	0.121591	-0.0286398	0.328266	10
Sim 23	0.05	0.251882	0.222379	0.0693645	0.284075	138			Sim 23	0.46	0.267444	0.400871	0.436665	6.64249	4			Sim 23	0.05	0.294095	0.286284	0.0728119	0.68831	187			Sim 23	0.08	0.286835	0.248529	0.110216	-2.58578	9
Sim 24	0.01	0.331645	0.32468	0.0564031	1.0183	151			Sim 24	0.01	0.460053	0.61159	0.022694	0.906426	5			Sim 24	0.14	0.366847	0.360707	0.227204	0.537719	179			Sim 24	0.4	0.220092	0.18705	0.148024	0.253864	15
Sim 25	-0.03	0.304336	0.253523	-0.0138737	0.335456	122			Sim 25	0.31	0.180413	0.252181	0.28257	6.59644	3			Sim 25	0.09	0.354998	0.357715	0.149647	0.426436	158			Sim 25	0.5	0.322859	0.427409	0.477387	-1.27406	6
Sim 26	-0.02	0.332553	0.344267	0.348409	0.108183	137			Sim 26	0.38	0.115433	0.13362	-0.0171594	5.61243	4			Sim 26	0	0.322322	0.318616	0.0211707	0.41857	195			Sim 26	0.24	0.271689	0.226841	0.247628	0.733083	10
Sim 27	-0.07	0.321022	0.302312	0.247987	0.385668	139			Sim 27	0.37	0.246511	0.288977	0.261994	-0.817787	9			Sim 27	0.06	0.335535	0.290646	0.144783	0.176154	186			Sim 27	0.25	0.126744	0.188318	0.215341	0.864883	7
Sim 28	0.07	0.348248	0.309872	0.153739	0.802604	146			Sim 28	0.41	0.495546	0.442562	0.39304	-2.13317	4			Sim 28	0.05	0.377527	0.36431	0.320884	0.392562	186			Sim 28	0.38	0.361416	0.390521	0.352837	0.790376	10
Sim 29	0.07	0.30879	0.254364	0.0608493	0.150856	139			Sim 29	0.09	0.271522	0.191098	0.0966909	-1.27392	8			Sim 29	-0.03	0.306606	0.321498	-0.0187956	0.449323	177			Sim 29	-0.06	0.184868	0.188055	-0.022699	0.512089	6
Sim 30	0.03	0.360276	0.35257	0.0757254	1.11173	117			Sim 30	0.22	0.470043	0.506146	0.243028	-3.06003	7			Sim 30	-0.02	0.374171	0.385943	0.385703	0.742186	186			Sim 30	0.32	0.372922	0.378481	0.346994	0.644697	8
Sim 31	0	0.257793	0.197127	0.00825214	0.297279	158			Sim 31	0.01	-0.0620014	-0.0387346	-0.00792159	-1.77979	6			Sim 31	0.03	0.350564	0.340054	0.0862229	0.269048	171			Sim 31	0.005	0.161968	0.166027	0.0859852	-0.437997	8
Sim 32	-0.01	0.324204	0.326261	0.0683726	0.360095	147			Sim 32	0.06	0.249508	0.204492	0.0645581	4.79663	8			Sim 32	0.09	0.375384	0.353005	0.213016	0.695955	187			Sim 32	0.35	0.269502	0.270392	0.24861	-0.106348	7
Sim 33	0.07	0.348054	0.296582	0.0704495	0.833744	149			Sim 33	0.005	0.16866	0.186276	0.201239	0.129357	5			Sim 33	0.07	0.36737	0.368417	0.115513	0.364977	190			Sim 33	0.12	0.253847	0.22618	0.108618	1.79119	8
Sim 34	0.11	0.33534	0.309286	0.133847	0.378074	149			Sim 34	0.12	0.247178	0.168956	0.143811	-0.00670746	10			Sim 34	0.06	0.364669	0.333611	0.165605	0.492598	201			Sim 34	0.24	0.320969	0.252879	0.229925	-0.293656	13
Sim 35	0.02	0.317579	0.239755	0.0441307	0.905937	144			Sim 35	0.16	0.477859	0.446256	0.219065	2.4603	8			Sim 35	0.1	0.379866	0.367178	0.227501	0.513159	168			Sim 35	0.5	0.313957	0.363934	0.0461709	-1.17168	12
Sim 36	-0.01	0.280842	0.208714	0.0258123	0.624023	134			Sim 36	0.29	0.232687	0.236028	0.230499	-0.0785366	3			Sim 36	0.02	0.352764	0.358468	0.0693212	0.514247	143			Sim 36	0.3	0.325953	0.319792	0.293714	0.0222696	4
Sim 37	-0.02	0.264763	0.222548	0.000901977	0.396322	131			Sim 37	0.5	0.386268	0.453429	0.423972	0.983921	5			Sim 37	0.07	0.338621	0.293534	0.176606	0.61664	195			Sim 37	0.005	0.353133	0.369611	0.263633	-0.136084	9
Sim 38	0	0.342847	0.346197	0.0417118	0.589868	166			Sim 38	0.45	0.236205	0.311875	0.352428	-9.64803	3			Sim 38	0.04	0.341557	0.322799	0.149952	0.416201	190			Sim 38	0.5	0.378154	0.474808	0.514302	0.859716	10
Sim 39	0.03	0.29066	0.242045	0.0758753	0.643914	141			Sim 39	NA	NA	NA	NA	NA	1			Sim 39	0.08	0.353551	0.334114	0.0967621	0.553591	151			Sim 39	0.27	0.233479	0.251208	0.257188	-3.19525	3
Sim 40	0.06	0.304578	0.245144	0.0865365	0.612847	119			Sim 40	-0.02	0.0491594	0.0375368	0.0199168	-0.675235	4			Sim 40	0.06	0.359697	0.332919	0.195777	0.386039	165			Sim 40	-0.1	0.139643	-0.000770171	-0.0568628	5.57804	7
Sim 41	0.01	0.263595	0.183489	0.0136193	0.435833	124			Sim 41	0.01	0.103801	0.0316433	-0.0125529	1.4639	7			Sim 41	0.04	0.292571	0.240151	0.0667408	0.456135	186			Sim 41	0.08	0.258374	0.195223	0.087009	2.8815	10
Sim 42	0.05	0.323998	0.307269	0.0908922	0.405939	137			Sim 42	0.05	0.269748	0.295598	0.0890745	1.69746	4			Sim 42	0.09	0.362871	0.326071	0.0874514	0.561106	183			Sim 42	0.01	0.265571	0.261343	0.0401459	0.962092	8
Sim 43	0.04	0.316763	0.273051	0.0651972	0.59005	138			Sim 43	NA	NA	NA	NA	NA	2			Sim 43	0.08	0.356638	0.32442	0.143606	0.719748	182			Sim 43	0.31	0.408669	0.286865	0.262302	2.26533	7
Sim 44	0.08	0.318209	0.290209	0.0956221	0.411039	131			Sim 44	-0.01	0.293464	0.278933	0.064006	0.796985	6			Sim 44	0.07	0.357008	0.333985	0.258702	0.536025	167			Sim 44	0.32	0.400268	0.375365	0.349014	-0.0862069	5
Sim 45	0.07	0.333273	0.276551	0.0694468	0.507408	137			Sim 45	0.36	0.259227	0.252039	0.265261	1.66559	5			Sim 45	0.01	0.308187	0.273634	0.0838184	0.482432	197			Sim 45	0.08	0.195393	0.159158	0.100752	-0.8194	11
Sim 46	0.07	0.309667	0.267159	0.232904	0.588308	138			Sim 46	0.33	0.187474	0.262519	0.298436	4.13929	3			Sim 46	0.05	0.341889	0.301119	0.0927933	0.543675	183			Sim 46	0.23	0.377362	0.28375	0.22717	-0.754467	13
Sim 47	0.07	0.34937	0.292222	0.180817	0.535833	158			Sim 47	0.21	0.302453	0.25735	0.244049	-0.531563	7			Sim 47	0.005	0.379328	0.384309	0.384245	0.677772	176			Sim 47	0.26	0.214948	0.249085	0.22823	-2.16868	9
Sim 48	-0.02	0.285205	0.25327	0.0119383	0.521441	156			Sim 48	0.33	0.265884	0.338552	0.343503	1.03562	6			Sim 48	0.06	0.417628	0.458614	0.13318	0.475618	168			Sim 48	0.49	0.344684	0.431658	0.472515	1.10012	11
Sim 49	0.06	0.294054	0.231051	0.0803948	0.504409	141			Sim 49	0.37	0.51506	0.433064	0.376239	0.365721	5			Sim 49	0.08	0.31928	0.293486	0.0948266	0.515156	186			Sim 49	0	0.0982441	0.0939755	0.0831009	-3.16204	5
Sim 50	0.05	0.320523	0.314202	0.119785	0.386363	125			Sim 50	NA	NA	NA	NA	NA	2			Sim 50	0.005	0.354344	0.364746	0.317186	0.324564	167			Sim 50	0.41	0.384271	0.447387	0.447586	-0.229802	10
Sim 51	0.1	0.35603	0.346288	0.154134	0.785283	111			Sim 51	0.1	0.420301	0.492764	0.153623	2.84027	6			Sim 51	0.005	0.391058	0.399457	0.412849	0.203397	187			Sim 51	0.06	0.251539	0.219169	0.0957957	-1.46453	7
Sim 52	0.04	0.290902	0.204517	0.0989206	0.580413	139			Sim 52	NA	NA	NA	NA	NA	0			Sim 52	0.07	0.391375	0.398146	0.150132	0.835242	167			Sim 52	0.48	0.584693	0.551702	0.482639	-0.744215	4
Sim 53	-0.03	0.293857	0.232833	0.0135579	-0.123653	159			Sim 53	-0.05	0.00958315	-0.0120831	-0.0327376	-0.188389	6			Sim 53	0.03	0.329498	0.338897	0.0731931	0.316862	199			Sim 53	0.5	0.302427	0.395976	0.445729	-0.903177	8
Sim 54	0.01	0.327176	0.287721	0.137182	0.33254	122			Sim 54	NA	NA	NA	NA	NA	2			Sim 54	0.01	0.346497	0.35399	0.0918494	0.252002	178			Sim 54	0.14	0.19534	0.148534	0.120631	-0.653699	7
Sim 55	0.02	0.254692	0.203475	0.17654	0.553451	140			Sim 55	0.24	0.285241	0.259037	0.247503	0.425051	5			Sim 55	0.01	0.324533	0.268909	0.0868275	0.488715	172			Sim 55	0.15	0.242073	0.224239	0.183072	0.958067	5
Sim 56	0.005	0.352319	0.378904	0.389285	0.475128	112			Sim 56	NA	NA	NA	NA	NA	1			Sim 56	0	0.333963	0.298571	0.0714591	0.420349	202			Sim 56	0.26	0.115498	0.168552	0.224387	0.990592	8
Sim 57	0.03	0.354162	0.292289	0.0725657	0.498645	123			Sim 57	0.5	0.359395	0.456976	-0.00344892	-1.37591	10			Sim 57	0.03	0.346968	0.340377	0.0612326	0.506485	184			Sim 57	0.46	0.344878	0.393098	0.0542161	0.361442	22
Sim 58	0.06	0.377705	0.295093	0.147247	0.680567	138			Sim 58	0.46	0.346123	0.4078	0.242946	0.521541	11			Sim 58	0.04	0.355576	0.325084	0.260324	0.835816	168			Sim 58	0.26	0.325623	0.295002	0.210613	0.649326	8
Sim 59	0.05	0.288726	0.253818	0.0557816	0.622772	131			Sim 59	0.48	0.365519	0.491553	0.518292	10.812	5			Sim 59	0.09	0.348925	0.307779	0.165801	0.655741	212			Sim 59	0.5	0.28188	0.316171	0.0268715	1.69371	6
Sim 60	0.03	0.284254	0.211182	0.0361061	0.515534	123			Sim 60	NA	NA	NA	NA	NA	2			Sim 60	0.07	0.342966	0.325117	0.120366	0.376116	164			Sim 60	0.08	0.187089	0.130874	0.0820101	-2.60953	5
Sim 61	-0.02	0.306741	0.282874	-0.0261891	0.757427	124			Sim 61	0.5	0.321029	0.305672	0.225557	-1.41669	5			Sim 61	0.5	0.351802	0.368257	0.41683	0.8522	181			Sim 61	0.2	0.414535	0.452605	0.222357	-0.550166	10
Sim 62	0.09	0.328324	0.264861	0.117502	0.610894	139			Sim 62	0.31	0.237424	0.257839	0.269043	-5.49163	4			Sim 62	0.03	0.339347	0.323135	0.0311533	0.431881	177			Sim 62	0.5	0.330586	0.380504	0.030672	-0.931723	9
Sim 63	0.08	0.334301	0.306965	0.218806	0.813152	126			Sim 63	-0.06	0.356861	0.403569	0.019509	3.19636	6			Sim 63	0.01	0.276171	0.183324	0.0124924	0.638535	168			Sim 63	0.02	0.139529	-0.0464547	-0.0571438	6.68553	5
Sim 64	0.08	0.280131	0.209339	0.0777819	0.135907	117			Sim 64	0.12	0.260509	0.147331	0.111505	-3.52283	4			Sim 64	0.09	0.327913	0.263708	0.113822	0.317548	157			Sim 64	0.21	0.102069	0.113725	0.183671	0.0955307	5
Sim 65	0.03	0.293139	0.195574	0.047978	0.161073	123			Sim 65	NA	NA	NA	NA	NA	0			Sim 65	0.06	0.386485	0.381852	0.0929854	0.40748	182			Sim 65	0.35	0.332229	0.308664	0.309298	-0.407713	6
Sim 66	0.08	0.360159	0.295819	0.0726369	0.962688	135			Sim 66	NA	NA	NA	NA	NA	0			Sim 66	0	0.368643	0.401237	0.0800655	0.338767	166			Sim 66	-0.06	0.188113	0.125739	-0.0420458	2.00171	7
Sim 67	0.05	0.266891	0.205229	0.0576243	0.0933747	161			Sim 67	0.01	0.148247	0.0840066	0.0328477	-0.397317	9			Sim 67	-0.01	0.368679	0.394283	0.019022	0.764475	149			Sim 67	0.28	0.404762	0.376593	0.375844	-1.95103	5
Sim 68	0.01	0.307354	0.206956	0.0291976	0.352542	123			Sim 68	-0.01	0.301669	0.247526	-0.0105134	7.6666	7			Sim 68	0.04	0.318688	0.283159	0.0810763	0.482034	186			Sim 68	0.005	0.271531	0.251507	0.165854	-0.647253	7
Sim 69	0.06	0.288145	0.237532	0.0386739	0.348165	127			Sim 69	0.05	0.212047	0.172628	0.0664617	1.79045	5			Sim 69	0.08	0.378383	0.337861	0.13388	0.489272	173			Sim 69	0.07	0.370216	0.346306	0.129775	-2.17118	10
Sim 70	0.05	0.29765	0.214828	0.0942854	0.615099	133			Sim 70	0.5	0.343898	0.379031	0.143587	1.80058	12			Sim 70	0.04	0.330823	0.322705	0.0495305	0.272338	180			Sim 70	0.4	0.289438	0.338125	0.365844	1.55375	5
Sim 71	-0.01	0.286616	0.262706	0.0622804	0.652184	132			Sim 71	0.42	0.280005	0.304098	0.333329	-0.874347	5			Sim 71	0.04	0.37871	0.383012	0.0382233	0.825213	177			Sim 71	0.5	0.289119	0.304621	0.1014	6.0432	4
Sim 72	0.01	0.351766	0.346584	0.0116119	0.170009	139			Sim 72	-0.01	0.342182	0.383333	0.0186231	3.89466	4			Sim 72	0.05	0.311603	0.294083	0.0920193	0.464306	197			Sim 72	-0.11	0.27097	0.2644	0.104574	-0.776107	6
Sim 73	0.01	0.31901	0.313327	0.0431087	0.349811	143			Sim 73	0.38	0.172124	0.178292	-0.0134512	0.483616	8			Sim 73	0.02	0.364735	0.364251	0.105738	0.68027	171			Sim 73	0.14	0.415484	0.436454	0.178802	4.42682	6
Sim 74	0.04	0.262378	0.163316	0.0534921	-0.0624544	149			Sim 74	-0.04	0.122311	0.0363893	-0.0400858	1.17299	10			Sim 74	0.02	0.3283	0.344561	0.0486258	0.23165	177			Sim 74	0.48	0.2236	0.189365	0.00183281	-1.16405	5
Sim 75	0.11	0.376514	0.344806	0.122457	0.440803	128			Sim 75	NA	NA	NA	NA	NA	2			Sim 75	0.07	0.308577	0.271291	0.0798845	0.497741	173			Sim 75	0.18	0.391729	0.414727	0.225607	1.93635	6
Sim 76	0.06	0.293933	0.227504	0.0883465	0.411485	128			Sim 76	0	0.203398	0.16195	0.0455503	1.71132	6			Sim 76	0.02	0.293887	0.21988	0.0565648	0.273764	165			Sim 76	0.1	0.266432	0.269418	0.147445	-3.26579	5
Sim 77	0.04	0.265997	0.202091	0.0373722	0.497667	108			Sim 77	0.4	0.217071	0.313794	0.372917	0.117086	3			Sim 77	0.05	0.330158	0.291421	0.0870579	0.199913	184			Sim 77	0.18	0.174738	0.183755	0.165132	-0.393839	7
Sim 78	0.01	0.270479	0.2105	0.0757101	0.154643	130			Sim 78	0.2	0.118946	0.131024	0.113468	-1.26654	4			Sim 78	0.02	0.36512	0.37932	0.0685136	0.252397	182			Sim 78	0.08	0.340019	0.253243	0.0919314	-0.805535	10
Sim 79	0.04	0.322915	0.265618	0.0689652	0.713982	154			Sim 79	0.41	0.481232	0.445129	0.403783	0.778411	6			Sim 79	0.12	0.379662	0.355739	0.120178	0.30901	186			Sim 79	0.27	0.308126	0.308273	0.244121	2.62243	11
Sim 80	0.02	0.284942	0.236919	0.0339848	0.326908	144			Sim 80	-0.04	0.132227	0.0286374	-0.0166047	3.68535	3			Sim 80	0.05	0.378146	0.376552	0.0406275	0.218594	167			Sim 80	-0.08	-0.00328817	-0.0293126	-0.025198	-0.772814	5
Sim 81	0.02	0.272508	0.206409	0.00616452	0.0705316	126			Sim 81	-0.11	0.0785462	-0.025791	-0.0619461	-7.35695	5			Sim 81	0.05	0.353097	0.376028	0.106489	0.710527	165			Sim 81	0.08	0.313829	0.293388	0.147911	0.910246	7
Sim 82	0.03	0.253162	0.162344	0.00852522	0.0430443	157			Sim 82	0.005	0.146338	0.153203	0.133211	-0.417067	7			Sim 82	-0.01	0.30421	0.307386	0.0159055	0.078238	166			Sim 82	0.34	0.371853	0.298005	0.304908	-0.599691	6
Sim 83	-0.01	0.294323	0.289895	0.0451662	0.651876	140			Sim 83	0.01	0.220019	0.20022	0.0421397	0.634334	8			Sim 83	0.04	0.359231	0.371998	0.0848253	0.406562	215			Sim 83	0.37	0.315733	0.315372	0.120513	-0.873376	7
Sim 84	0	0.283679	0.212783	0.0191067	0.203261	135			Sim 84	-0.04	0.161796	0.158535	-0.0122344	2.92807	9			Sim 84	0.12	0.348395	0.291394	0.206118	0.160647	189			Sim 84	0.08	0.173764	0.151201	0.153964	1.08612	6
Sim 85	0.09	0.359144	0.322178	0.147068	0.9539	139			Sim 85	0.5	0.374367	0.387563	0.244881	-2.15382	4			Sim 85	0	0.370841	0.341629	0.0545629	0.442566	177			Sim 85	0.5	0.333427	0.4596	0.491922	2.41453	6
Sim 86	0.01	0.328137	0.282488	0.0435165	0.434595	121			Sim 86	-0.03	0.252009	0.26	0.211535	2.94618	10			Sim 86	0.04	0.332742	0.294548	0.086653	0.671972	187			Sim 86	-0.02	0.407434	0.414038	0.248235	-6.96338	5
Sim 87	0.06	0.318984	0.282335	0.0600231	0.811456	165			Sim 87	NA	NA	NA	NA	NA	2			Sim 87	0.04	0.360237	0.3462	0.0696332	0.568085	187			Sim 87	0.005	0.476388	0.507403	0.293706	-1.87618	6
Sim 88	0.08	0.252237	0.162952	0.0629358	0.289405	121			Sim 88	0.07	0.368083	0.355599	0.122882	-7.04909	5			Sim 88	0.05	0.31315	0.29903	0.0995215	0.443262	182			Sim 88	0.25	0.208329	0.205354	0.199268	-0.0204361	8
Sim 89	0.05	0.269713	0.191662	0.10912	0.53029	137			Sim 89	0.17	0.231902	0.219839	0.206031	0.0832804	7			Sim 89	0.04	0.374914	0.37823	0.0902578	0.767284	166			Sim 89	0.07	0.358945	0.295356	0.110363	2.75189	6
Sim 90	0.05	0.310316	0.268254	0.0750749	0.484101	155			Sim 90	0.38	0.33189	0.349307	0.333225	-0.554211	14			Sim 90	0.05	0.357719	0.315745	0.104678	0.651544	183			Sim 90	0.5	0.403484	0.480898	0.506591	1.43839	4
Sim 91	0.01	0.319814	0.264276	0.0173982	0.72172	149			Sim 91	0.19	0.374936	0.366768	0.163325	-5.0962	6			Sim 91	0.05	0.340077	0.31426	0.0899095	0.470648	169			Sim 91	-0.03	0.163146	0.0817158	-0.00186972	0.971354	7
Sim 92	0.02	0.304871	0.306391	0.0942671	0.244748	150			Sim 92	0.31	0.156266	0.22896	0.301016	0.174452	6			Sim 92	0.02	0.33381	0.284654	0.0971538	0.437189	175			Sim 92	-0.05	0.216883	0.179272	0.154108	-2.64228	7
Sim 93	0.06	0.302898	0.280018	0.229722	0.672702	127			Sim 93	0.5	0.268772	0.280914	0.133403	-1.17785	6			Sim 93	0.05	0.317055	0.303783	0.105901	0.421442	197			Sim 93	0.47	0.311786	0.437649	0.490155	2.642	4
Sim 94	0.01	0.318322	0.32296	0.0960784	0.729045	124			Sim 94	0.005	0.381846	0.383338	0.271882	-0.452067	4			Sim 94	0.05	0.321043	0.290685	0.145897	0.523891	176			Sim 94	0.11	0.265967	0.219291	0.139758	-1.20092	11
Sim 95	0.03	0.309333	0.289464	0.0869918	0.376742	147			Sim 95	0.29	0.176619	0.194181	0.211629	-2.18765	3			Sim 95	0	0.352651	0.366466	0.0752624	0.393184	177			Sim 95	NA	NA	NA	NA	NA	1
Sim 96	0.02	0.318608	0.235537	0.0366359	0.330805	128			Sim 96	NA	NA	NA	NA	NA	1			Sim 96	0.09	0.347541	0.331026	0.190748	0.290366	174			Sim 96	0.05	0.205644	0.0967166	0.0934712	0.911987	5
Sim 97	0	0.302528	0.249835	0.0330742	0.485681	153			Sim 97	NA	NA	NA	NA	NA	2			Sim 97	0.05	0.347268	0.303071	0.0557533	0.351185	197			Sim 97	-0.09	0.20831	0.117234	-0.0604388	-3.36667	6
Sim 98	0.09	0.330168	0.265853	0.141538	0.404322	129			Sim 98	0.11	0.204745	0.187646	0.122177	0.0822654	5			Sim 98	-0.01	0.336211	0.337551	0.271242	0.358788	196			Sim 98	0.35	0.259951	0.276099	0.260652	-1.68277	9
Sim 99	0.07	0.290144	0.235855	0.0813593	0.590791	131			Sim 99	NA	NA	NA	NA	NA	2			Sim 99	0.02	0.34499	0.339892	0.0556835	0.291438	173			Sim 99	0.03	0.167769	0.0895695	0.0310496	0.3287	9
Sim 100	0.005	0.341162	0.33553	0.241582	0.92334	119			Sim 100	NA	NA	NA	NA	NA	2			Sim 100	0.03	0.359561	0.342608	0.400378	0.677393	178			Sim 100	0.44	0.324461	0.418059	0.430198	1.27503	9
N=200K									N=200K									N=200K									N=200K
	MRMix	IVW	Median	Mode	Egger	Number of IVs				MRMix	IVW	Median	Mode	Egger	Number of IVs				MRMix	IVW	Median	Mode	Egger	Number of IVs				MRMix	IVW	Median	Mode	Egger	Number of IVs
Sim 1	0.02	0.291474	0.210054	0.0220859	0.422514	508			Sim 1	0.02	0.271152	0.245043	0.0257165	0.994805	63			Sim 1	0.04	0.369078	0.308294	0.0549691	0.394488	599			Sim 1	0.04	0.337274	0.309749	0.125016	0.634935	69
Sim 2	0.05	0.313355	0.217531	0.030893	0.377207	522			Sim 2	0.02	0.278341	0.228126	0.0379145	0.235876	55			Sim 2	0.04	0.366788	0.333896	0.0330994	0.415997	607			Sim 2	0	0.327268	0.308601	0.0285795	1.02999	67
Sim 3	0	0.304437	0.215789	-0.00518485	0.595784	458			Sim 3	0.03	0.355601	0.327032	0.0307863	0.875963	66			Sim 3	0.03	0.350608	0.320151	0.047605	0.386555	591			Sim 3	0.05	0.335321	0.306574	0.0849649	0.13524	83
Sim 4	0.02	0.334955	0.263127	0.0242168	0.498735	498			Sim 4	0.12	0.369756	0.349168	0.190994	0.0852357	56			Sim 4	0.02	0.370852	0.349905	0.0395889	0.501599	616			Sim 4	0.5	0.365679	0.41629	0.0751551	0.784468	75
Sim 5	0.02	0.309699	0.249357	-0.00334207	0.639256	484			Sim 5	-0.03	0.338063	0.317769	0.00614837	0.659595	58			Sim 5	0.03	0.341311	0.254124	0.0549763	0.539362	658			Sim 5	0.13	0.375066	0.30978	0.158372	0.674242	78
Sim 6	0.02	0.303478	0.21823	0.026982	0.378259	447			Sim 6	0.5	0.246258	0.244178	0.0407877	0.486178	43			Sim 6	0.06	0.404437	0.356687	0.0809708	0.485032	552			Sim 6	0.01	0.342146	0.338841	0.194412	-0.0928702	51
Sim 7	0.03	0.307403	0.181215	0.0426402	0.346264	438			Sim 7	0.02	0.297585	0.178335	0.0220573	0.732564	62			Sim 7	0.02	0.327568	0.287622	0.0284518	0.438118	621			Sim 7	0.01	0.330746	0.37967	0.0470436	0.327319	56
Sim 8	0.03	0.257281	0.165456	0.0400852	0.386037	490			Sim 8	0.05	0.247864	0.192149	0.0643797	-0.299399	50			Sim 8	0.04	0.316114	0.255158	0.0484618	0.359191	627			Sim 8	0.02	0.278425	0.265021	0.0336614	0.126943	65
Sim 9	0	0.34651	0.299586	0.0145925	0.583818	480			Sim 9	0.05	0.350766	0.398214	0.091906	0.698789	51			Sim 9	-0.01	0.377336	0.350256	0.0165284	0.493987	651			Sim 9	0.5	0.385616	0.409301	0.359518	0.33293	81
Sim 10	0.02	0.327109	0.198601	0.0334782	0.348815	403			Sim 10	0.03	0.264017	0.131033	0.0354949	0.25192	44			Sim 10	-0.01	0.359826	0.363139	0.0215313	0.462082	583			Sim 10	0.5	0.345775	0.397851	0.0605157	0.43059	53
Sim 11	0	0.364768	0.289873	0.0156886	0.556279	458			Sim 11	-0.02	0.362433	0.390972	0.0112867	0.463647	45			Sim 11	0.03	0.375604	0.345065	0.0387573	0.494314	606			Sim 11	0	0.355595	0.369674	0.0250492	0.892255	62
Sim 12	0.01	0.293917	0.203841	0.00726513	0.26117	502			Sim 12	-0.02	0.229618	0.122249	0.0047372	0.31897	57			Sim 12	0.03	0.348147	0.30587	0.0546649	0.44404	663			Sim 12	0.03	0.297434	0.291475	0.0814792	-0.326883	72
Sim 13	0.02	0.323872	0.251197	0.0254784	0.295271	454			Sim 13	-0.06	0.213883	0.114003	-0.0193187	0.564635	33			Sim 13	0.03	0.336352	0.279481	0.0465913	0.378106	600			Sim 13	-0.01	0.289965	0.275729	0.0480795	0.072707	57
Sim 14	0.01	0.348	0.294941	0.0176155	0.616323	498			Sim 14	0.06	0.383224	0.428826	0.0815875	0.393962	58			Sim 14	0.02	0.401422	0.407189	0.0364038	0.642644	606			Sim 14	0.04	0.434525	0.445331	0.400853	0.771185	60
Sim 15	0.04	0.338905	0.251493	0.0569047	0.684528	523			Sim 15	0.28	0.382783	0.37687	0.31036	1.08452	59			Sim 15	0.04	0.369635	0.33674	0.0394902	0.488675	591			Sim 15	-0.01	0.36264	0.386115	0.114385	0.605484	79
Sim 16	-0.01	0.259149	0.170587	0.000380906	0.306645	451			Sim 16	0	0.226443	0.185781	0.00880061	0.453505	49			Sim 16	0.01	0.340559	0.298403	0.0407083	0.603692	578			Sim 16	0.03	0.360442	0.383203	0.0655956	0.0316402	59
Sim 17	0.01	0.310444	0.226578	0.0226879	0.501037	456			Sim 17	0.01	0.373852	0.399227	0.065861	1.26851	51			Sim 17	0.02	0.355272	0.326746	0.0319375	0.501803	598			Sim 17	-0.01	0.384098	0.395601	0.0394492	0.396406	64
Sim 18	0.03	0.349142	0.308329	0.044124	0.48273	517			Sim 18	0.03	0.286257	0.281852	0.0682424	1.28913	60			Sim 18	0.05	0.387018	0.346207	0.0584262	0.536557	611			Sim 18	0	0.358578	0.39771	0.345195	0.542361	63
Sim 19	0	0.281261	0.228291	0.0131794	0.603344	500			Sim 19	-0.02	0.291748	0.292989	0.0194864	0.610787	57			Sim 19	0.03	0.346393	0.308083	0.0349852	0.442095	612			Sim 19	0.03	0.318844	0.288016	0.0350155	0.580675	78
Sim 20	0.03	0.321003	0.244063	0.0348859	0.541404	468			Sim 20	0.49	0.34805	0.39157	0.377291	0.831355	42			Sim 20	0.05	0.355195	0.303169	0.0495047	0.412316	636			Sim 20	0.35	0.31272	0.327983	0.304121	0.850594	66
Sim 21	0.03	0.31941	0.209112	0.0421536	0.401393	481			Sim 21	0.08	0.278168	0.209562	0.0885543	0.0766215	50			Sim 21	0.04	0.366611	0.299717	0.0657223	0.354926	632			Sim 21	0.02	0.317548	0.33198	0.0484996	0.353479	66
Sim 22	0.01	0.295391	0.19122	0.0193541	0.326148	459			Sim 22	0.04	0.253449	0.197075	0.0620797	0.413428	47			Sim 22	0.04	0.348129	0.272985	0.0400933	0.364641	600			Sim 22	0	0.270279	0.260624	0.0252952	0.035088	64
Sim 23	0.03	0.286774	0.179888	0.032698	0.329771	470			Sim 23	0	0.215467	0.127408	0.0173371	0.611805	50			Sim 23	0.02	0.321519	0.238576	0.0531437	0.347112	601			Sim 23	0.04	0.308016	0.292037	0.0804944	0.750469	75
Sim 24	0.02	0.331822	0.238926	0.0340597	0.608907	490			Sim 24	-0.01	0.360581	0.369207	0.0261593	1.54169	57			Sim 24	0.04	0.358005	0.303552	0.0877264	0.56774	616			Sim 24	0.005	0.386949	0.405566	0.242383	0.120157	76
Sim 25	0.02	0.30111	0.199717	0.0119837	0.478825	447			Sim 25	-0.01	0.267166	0.1769	0.001406	0.442703	47			Sim 25	0.03	0.343568	0.310721	0.0465492	0.495227	583			Sim 25	0.5	0.335572	0.360339	0.058511	0.269726	63
Sim 26	0.03	0.319352	0.267309	0.0281147	0.459876	454			Sim 26	-0.04	0.284922	0.364378	0.00200957	0.510935	60			Sim 26	0.02	0.34506	0.296104	0.0351922	0.396368	587			Sim 26	-0.03	0.306975	0.302685	0.00332076	0.488487	92
Sim 27	0.02	0.315897	0.257278	0.089478	0.500474	477			Sim 27	0.22	0.346864	0.307977	0.219577	0.0780433	55			Sim 27	0.03	0.356345	0.30302	0.0428227	0.424722	597			Sim 27	0.02	0.319438	0.284083	0.133025	-0.496515	76
Sim 28	0.04	0.332812	0.265652	0.0272667	0.58796	487			Sim 28	0.09	0.341861	0.344891	0.12246	1.65477	55			Sim 28	0.04	0.373927	0.334183	0.0571323	0.479977	611			Sim 28	0.005	0.372513	0.372759	0.295299	0.605999	69
Sim 29	0.03	0.319337	0.237113	0.0199804	0.363186	468			Sim 29	0.04	0.263773	0.155386	0.032129	0.346255	47			Sim 29	0	0.34524	0.311398	-0.00816749	0.367279	608			Sim 29	0.01	0.311397	0.37529	0.0232349	0.1965	57
Sim 30	0.02	0.32671	0.24559	0.0390408	0.666095	475			Sim 30	0.05	0.451517	0.468325	0.14118	0.853714	41			Sim 30	0.01	0.374854	0.359282	0.0117811	0.634028	601			Sim 30	0.39	0.407947	0.38484	0.359825	0.431947	61
Sim 31	0.01	0.285449	0.168997	0.00896097	0.341788	493			Sim 31	0.02	0.252803	0.193972	0.0157121	0.067192	55			Sim 31	0	0.362012	0.319522	0.0155009	0.405109	573			Sim 31	0.02	0.335348	0.360146	0.0387025	-0.3426	62
Sim 32	0	0.306429	0.218046	0.0251127	0.521951	484			Sim 32	0.39	0.311627	0.343909	0.33396	0.525936	53			Sim 32	0.07	0.366914	0.305702	0.0754716	0.59641	616			Sim 32	0.5	0.423543	0.475902	0.254487	0.0679765	66
Sim 33	0.04	0.343255	0.244586	0.0423913	0.562902	477			Sim 33	0.04	0.354944	0.343898	0.0506633	-0.0688727	61			Sim 33	0.05	0.376121	0.321279	0.0730861	0.558247	642			Sim 33	0.06	0.349639	0.369257	0.0905749	0.0330306	73
Sim 34	0.01	0.31167	0.237332	0.0580483	0.520548	465			Sim 34	0.07	0.328306	0.319195	0.0857178	0.0887646	60			Sim 34	0.05	0.368818	0.326867	0.0864144	0.568074	642			Sim 34	0.5	0.385199	0.383932	0.243659	0.233997	88
Sim 35	0.02	0.325253	0.243667	0.0349574	0.494753	464			Sim 35	-0.01	0.327633	0.236044	0.0216612	1.45779	58			Sim 35	0.03	0.359312	0.317923	0.072123	0.668193	610			Sim 35	0.005	0.382609	0.389771	0.196865	0.213206	66
Sim 36	0.01	0.289576	0.201219	0.0207578	0.461398	488			Sim 36	-0.01	0.293489	0.256737	0.0402239	0.445317	38			Sim 36	0.04	0.358301	0.296022	0.0275114	0.570764	585			Sim 36	0.39	0.3529	0.373636	0.346853	0.480419	56
Sim 37	0.02	0.29207	0.184126	0.0130775	0.309393	474			Sim 37	-0.04	0.264103	0.259018	-0.00196314	0.417609	52			Sim 37	0.03	0.3326	0.290026	0.0617334	0.437325	636			Sim 37	0.46	0.355793	0.397768	0.386839	0.504945	67
Sim 38	0.02	0.326525	0.261297	0.0228976	0.65225	489			Sim 38	-0.01	0.328983	0.38498	0.0103274	1.02615	58			Sim 38	0.03	0.361417	0.321293	0.0496583	0.465705	635			Sim 38	0.01	0.29938	0.305649	0.0408205	0.960925	70
Sim 39	0.02	0.302153	0.207068	0.0267961	0.445709	443			Sim 39	0.03	0.276034	0.270806	0.0470871	1.42143	56			Sim 39	0.02	0.360422	0.3119	0.0339306	0.389721	571			Sim 39	0.07	0.320646	0.285064	0.0991142	0.709926	57
Sim 40	0.03	0.292199	0.189798	0.0115479	0.503889	449			Sim 40	0.06	0.339518	0.269732	0.0910989	0.281787	51			Sim 40	0.03	0.3516	0.327436	0.0505188	0.456483	611			Sim 40	0.01	0.312216	0.258316	0.0250696	0.899456	60
Sim 41	0.02	0.285021	0.172967	0.00917589	0.317354	463			Sim 41	-0.01	0.28072	0.261153	0.00679311	-0.0134204	50			Sim 41	0.01	0.32953	0.267945	0.036434	0.36881	601			Sim 41	0.01	0.280184	0.277644	0.03362	0.170423	70
Sim 42	0.04	0.318788	0.23845	0.0439284	0.466688	477			Sim 42	0.04	0.331204	0.320271	0.0761679	0.189528	49			Sim 42	0.05	0.365926	0.272025	0.0591947	0.513723	610			Sim 42	0.05	0.339525	0.334058	0.0640036	0.51244	64
Sim 43	0.02	0.304395	0.209573	0.0156128	0.589598	445			Sim 43	0.02	0.283889	0.299338	0.0613895	0.901539	45			Sim 43	0.03	0.364482	0.326073	0.0394773	0.554987	589			Sim 43	0.01	0.361201	0.348095	0.149115	0.789395	63
Sim 44	-0.01	0.308288	0.257451	0.0165031	0.483095	464			Sim 44	0.03	0.325706	0.29536	0.0968561	0.356592	43			Sim 44	0.02	0.369948	0.324114	0.0270675	0.49267	587			Sim 44	0.06	0.329174	0.308041	0.076612	0.887619	62
Sim 45	0.04	0.318548	0.24118	0.0475344	0.521403	524			Sim 45	0.02	0.332827	0.306201	0.0729428	0.388612	56			Sim 45	0.03	0.337795	0.286734	0.058183	0.441163	634			Sim 45	0	0.297924	0.272697	0.0419795	0.345277	82
Sim 46	0.02	0.313	0.231878	-0.0113628	0.434274	498			Sim 46	0.3	0.31462	0.311211	0.276435	0.92223	50			Sim 46	0.04	0.357863	0.313859	0.0357409	0.453452	630			Sim 46	0.02	0.338545	0.325318	0.0554834	0.582311	78
Sim 47	0.03	0.326714	0.252223	0.038019	0.528553	498			Sim 47	0.1	0.35886	0.29376	0.14625	6.80762e-05	61			Sim 47	-0.02	0.369952	0.353312	0.0113733	0.576672	608			Sim 47	0.33	0.398408	0.350649	0.31113	-0.306926	57
Sim 48	-0.01	0.30381	0.208568	0.005429	0.501521	499			Sim 48	-0.05	0.235802	0.262025	-0.0350334	1.11185	48			Sim 48	0.04	0.373149	0.331929	0.0448982	0.637049	595			Sim 48	0.5	0.401294	0.471789	0.0987338	0.437574	70
Sim 49	0.05	0.318171	0.248682	0.0590068	0.352143	458			Sim 49	-0.01	0.301974	0.362097	0.0116981	0.768975	44			Sim 49	0.06	0.339623	0.272142	0.0444169	0.392603	619			Sim 49	0.05	0.324457	0.294779	0.0583774	0.136356	70
Sim 50	0.02	0.311933	0.222421	0.039941	0.461123	452			Sim 50	-0.06	0.305694	0.353969	0.0566259	0.224215	48			Sim 50	0.05	0.374895	0.334166	0.0541193	0.390393	602			Sim 50	-0.02	0.343479	0.352952	0.333314	0.376754	71
Sim 51	0.01	0.32733	0.229064	0.0331166	0.560761	434			Sim 51	0.04	0.330966	0.318691	0.071072	1.65666	39			Sim 51	0.05	0.361378	0.347131	0.080243	0.585308	627			Sim 51	-0.07	0.333924	0.373486	0.028948	0.158631	59
Sim 52	0.03	0.313086	0.205818	0.0476463	0.541261	454			Sim 52	0.04	0.303657	0.154872	0.0599852	-0.527529	29			Sim 52	0.03	0.353096	0.338492	0.050384	0.679191	611			Sim 52	0.03	0.434208	0.460356	0.457123	0.565079	66
Sim 53	0	0.302991	0.190529	0.005972	0.322575	511			Sim 53	-0.02	0.237106	0.101304	-0.00220873	-0.741657	68			Sim 53	0.03	0.348595	0.312685	0.0314865	0.413756	637			Sim 53	-0.03	0.299508	0.345143	-0.00214196	0.450197	70
Sim 54	0.01	0.318434	0.249208	0.0228041	0.588916	433			Sim 54	0.04	0.306937	0.248894	0.125858	0.326843	43			Sim 54	0.01	0.351981	0.305692	0.0353889	0.516923	622			Sim 54	0.04	0.295389	0.265855	0.0660259	0.0260586	57
Sim 55	0.04	0.28797	0.2137	0.0373804	0.339869	477			Sim 55	0.18	0.285667	0.254484	0.200701	0.668701	52			Sim 55	0.03	0.338055	0.278657	0.0408601	0.450417	593			Sim 55	0.5	0.326188	0.29353	0.161049	0.261991	47
Sim 56	0.01	0.318027	0.260388	0.00787356	0.546545	449			Sim 56	-0.07	0.330148	0.349113	-0.0164068	0.732535	44			Sim 56	0.01	0.353274	0.312108	0.0181397	0.432618	619			Sim 56	0.01	0.335961	0.330584	0.145429	-0.00024747	84
Sim 57	0.02	0.33198	0.21233	0.0503081	0.483033	474			Sim 57	0.04	0.337379	0.297907	0.0548154	0.665218	55			Sim 57	0.04	0.34671	0.299931	0.043624	0.478331	623			Sim 57	0.03	0.348697	0.354471	0.0479692	0.433379	76
Sim 58	0.02	0.323715	0.217224	0.0191341	0.6481	510			Sim 58	0.06	0.420596	0.446046	0.18435	0.239531	50			Sim 58	0	0.347964	0.314904	0.0132319	0.638027	580			Sim 58	0.3	0.396166	0.359432	0.286044	0.29278	66
Sim 59	0.02	0.319801	0.24722	0.0448505	0.463198	493			Sim 59	0.02	0.269338	0.180914	0.0325472	1.14031	58			Sim 59	0.01	0.368763	0.331682	0.0317278	0.453275	628			Sim 59	0.09	0.347427	0.310835	0.1162	0.572554	85
Sim 60	0.03	0.314326	0.205583	0.0183294	0.407299	458			Sim 60	0.03	0.281958	0.151179	0.0210556	0.418534	44			Sim 60	0.02	0.354471	0.303231	0.0377969	0.435407	607			Sim 60	0.03	0.325064	0.297521	0.0703438	0.115248	53
Sim 61	0.04	0.306729	0.217209	0.00261661	0.554936	488			Sim 61	-0.01	0.373551	0.466758	0.0485083	0.18224	39			Sim 61	-0.01	0.353978	0.33402	-0.0250082	0.543852	604			Sim 61	0.5	0.386751	0.425109	0.26924	0.64097	68
Sim 62	0.06	0.325491	0.235918	0.0530205	0.445815	481			Sim 62	0.03	0.298728	0.235603	0.0843679	0.509153	55			Sim 62	0.01	0.36409	0.326847	0.0261569	0.498146	612			Sim 62	0.02	0.327706	0.36577	0.0396238	0.43792	69
Sim 63	0.03	0.330087	0.250959	0.038694	0.536787	467			Sim 63	0	0.348183	0.333119	0.050389	1.32321	48			Sim 63	0.02	0.334115	0.257192	0.0168909	0.310068	590			Sim 63	0	0.287897	0.223062	0.0111678	0.0941935	59
Sim 64	0.06	0.305783	0.201245	0.0344691	0.286706	461			Sim 64	0.04	0.266054	0.215037	0.0854924	-0.0922035	43			Sim 64	0.07	0.36501	0.290119	0.0803799	0.367071	603			Sim 64	0.04	0.284402	0.246638	0.0801972	0.218613	54
Sim 65	0.01	0.301427	0.177364	0.0158911	0.410142	491			Sim 65	0.03	0.220817	0.121419	0.0372217	0.263999	44			Sim 65	0.03	0.352116	0.318377	0.041566	0.664616	626			Sim 65	0	0.363792	0.364781	0.0268765	0.193934	62
Sim 66	0.05	0.334366	0.224011	0.0696621	0.612784	475			Sim 66	0.03	0.40604	0.3941	0.0576032	0.718299	44			Sim 66	0.02	0.379779	0.342528	0.0387307	0.469828	608			Sim 66	-0.03	0.319077	0.37807	0.00708604	0.250279	60
Sim 67	0.02	0.289172	0.18371	0.038896	0.2749	520			Sim 67	0.05	0.222888	0.15327	0.0573874	0.236581	59			Sim 67	0.01	0.347039	0.300518	0.0274643	0.494168	590			Sim 67	0.5	0.373743	0.414499	0.0424631	0.733673	61
Sim 68	0.01	0.322007	0.208008	0.0143831	0.447877	439			Sim 68	-0.01	0.255118	0.135353	0.00722667	0.77291	52			Sim 68	0.03	0.344999	0.294523	0.026709	0.405856	606			Sim 68	0.05	0.31404	0.268357	0.0634834	0.55278	70
Sim 69	0.03	0.279932	0.14909	0.0279819	0.460146	462			Sim 69	0.02	0.223327	0.127834	-0.00370098	0.805535	47			Sim 69	0.05	0.366129	0.33429	0.0584832	0.51213	600			Sim 69	0.09	0.360933	0.319414	0.0980457	0.370213	69
Sim 70	0.03	0.303319	0.210608	0.0532225	0.487913	453			Sim 70	0.08	0.289122	0.24572	0.108515	0.983571	42			Sim 70	0.04	0.351689	0.314654	0.0229353	0.427305	590			Sim 70	0.01	0.282153	0.224254	0.0437151	0.535125	57
Sim 71	0.01	0.289904	0.18896	0.0260955	0.527587	463			Sim 71	-0.02	0.29171	0.324167	0.0113097	0.706415	60			Sim 71	0.01	0.355796	0.316621	0.0149792	0.622712	585			Sim 71	0	0.400853	0.389854	0.0275783	0.202824	64
Sim 72	0	0.318073	0.223473	0.00100048	0.516411	486			Sim 72	0	0.300353	0.305138	0.0128465	0.633235	53			Sim 72	0.03	0.348606	0.327811	0.0571614	0.420415	637			Sim 72	0	0.304211	0.320086	0.0284558	0.689448	62
Sim 73	0.01	0.340575	0.277011	0.0173187	0.398287	465			Sim 73	0.01	0.30652	0.323966	0.0304728	-0.136521	64			Sim 73	0.03	0.372642	0.341636	0.0356903	0.564838	638			Sim 73	-0.03	0.366607	0.381521	0.0228795	0.788375	67
Sim 74	0.03	0.282225	0.16598	0.0255638	0.212721	503			Sim 74	0.02	0.2	0.0929268	0.00917609	-0.225162	56			Sim 74	0.02	0.350353	0.283783	0.0356002	0.411935	578			Sim 74	-0.02	0.278739	0.250497	0.0057957	0.127316	53
Sim 75	0.03	0.321854	0.232595	0.039469	0.601899	477			Sim 75	0.09	0.345297	0.360491	0.109906	0.804835	42			Sim 75	0.04	0.357731	0.284602	0.0665662	0.216874	604			Sim 75	0.03	0.299654	0.296642	0.0669689	0.891983	66
Sim 76	0.01	0.273646	0.169807	0.0208625	0.460633	477			Sim 76	0.08	0.298355	0.238779	0.0668399	0.05262	40			Sim 76	0.03	0.332115	0.248377	0.0400936	0.30825	598			Sim 76	0.01	0.253033	0.16628	0.0304957	0.32518	62
Sim 77	0.02	0.274162	0.166278	0.00560738	0.374354	449			Sim 77	0	0.242184	0.128217	0.0129524	0.789594	41			Sim 77	0.04	0.323964	0.261244	0.0587097	0.450375	604			Sim 77	0.02	0.281647	0.277524	0.0602097	0.299275	72
Sim 78	0.03	0.312492	0.212564	0.01426	0.242124	513			Sim 78	0.01	0.231615	0.193854	0.0297666	0.106209	47			Sim 78	0.04	0.358468	0.323519	0.0384801	0.487985	618			Sim 78	0.01	0.328645	0.364391	0.0437289	0.322636	59
Sim 79	0.02	0.324373	0.264519	0.0166764	0.516418	491			Sim 79	-0.03	0.306877	0.275435	-0.0111346	1.16263	65			Sim 79	0.04	0.376781	0.321817	0.0636559	0.488647	604			Sim 79	0.02	0.317854	0.278685	0.0540962	0.651075	73
Sim 80	0.02	0.318097	0.238821	0.0144483	0.314733	477			Sim 80	0.04	0.282478	0.214917	0.0449222	0.0690368	59			Sim 80	0.03	0.372364	0.329917	0.0343359	0.50357	618			Sim 80	-0.01	0.324384	0.329791	0.0141367	-0.116022	44
Sim 81	0.01	0.303952	0.191083	0.0303253	0.336379	480			Sim 81	-0.03	0.233407	0.119121	-0.00811291	-0.260283	52			Sim 81	0.03	0.358363	0.318997	0.0614727	0.60163	601			Sim 81	0.02	0.364149	0.368092	0.0651541	0.80625	51
Sim 82	0.02	0.302499	0.217574	0.00866616	0.208014	508			Sim 82	0.01	0.208584	0.166301	0.0117352	0.0158297	53			Sim 82	0.03	0.330196	0.287698	0.0276549	0.341323	617			Sim 82	-0.04	0.25424	0.279996	-0.0207487	0.57996	61
Sim 83	0.02	0.310442	0.257773	0.0305525	0.417836	480			Sim 83	0	0.297274	0.305973	0.0315403	0.380968	50			Sim 83	0.04	0.368807	0.334049	0.0357612	0.489064	616			Sim 83	0.02	0.363246	0.37814	0.0409713	0.322832	77
Sim 84	0	0.294688	0.216164	-0.00354621	0.279652	471			Sim 84	-0.02	0.246624	0.208643	-0.00599052	0.472883	41			Sim 84	0.06	0.350097	0.295637	0.127651	0.370677	634			Sim 84	0.17	0.310878	0.264657	0.19077	0.00974543	64
Sim 85	0.05	0.34923	0.280667	0.052047	0.538956	468			Sim 85	0.07	0.389923	0.375779	0.118839	0.541713	56			Sim 85	0.04	0.38671	0.334642	0.0622358	0.515758	598			Sim 85	0.03	0.332809	0.345307	0.05351	0.479484	65
Sim 86	0.01	0.32124	0.217758	0.0172528	0.562933	445			Sim 86	0	0.323584	0.22688	0.0418461	-0.0971908	52			Sim 86	0.02	0.347341	0.30801	0.0401333	0.535205	577			Sim 86	0.09	0.311193	0.268277	0.11052	0.837958	71
Sim 87	0.02	0.324439	0.239816	0.031493	0.448814	482			Sim 87	0.03	0.326834	0.326829	0.0499185	1.39322	61			Sim 87	0.02	0.359466	0.331224	0.0329735	0.567797	619			Sim 87	0.04	0.35946	0.363637	0.0645124	0.69397	84
Sim 88	0.02	0.312815	0.227586	0.0355127	0.234384	456			Sim 88	0.05	0.225328	0.147085	0.0506824	0.56657	41			Sim 88	0.04	0.346231	0.282775	0.0661732	0.349303	612			Sim 88	0.03	0.307227	0.275935	0.105349	0.243276	69
Sim 89	0.01	0.287679	0.175244	0.0362093	0.40269	478			Sim 89	0.02	0.255215	0.218184	0.0673607	0.571765	43			Sim 89	0	0.36882	0.343531	0.0219511	0.570081	557			Sim 89	0.5	0.380096	0.472236	0.0324438	1.09821	54
Sim 90	0.01	0.324429	0.237455	0.0325007	0.466594	489			Sim 90	0.05	0.310533	0.301957	0.0572134	0.54623	58			Sim 90	0.04	0.371654	0.314708	0.0635371	0.489831	625			Sim 90	0.04	0.345577	0.298039	0.0532636	0.90052	75
Sim 91	0.01	0.302107	0.212805	-0.00243107	0.553225	508			Sim 91	-0.01	0.356878	0.341453	0.0257288	0.843893	48			Sim 91	0.02	0.348971	0.286023	0.0425111	0.480317	624			Sim 91	0.04	0.315656	0.271986	0.0534258	0.488562	67
Sim 92	0.02	0.333096	0.245792	0.0363325	0.369699	485			Sim 92	0.07	0.275606	0.211074	0.116553	0.325196	57			Sim 92	0.04	0.373123	0.305066	0.0371923	0.315346	616			Sim 92	0.04	0.320035	0.27997	0.0585738	0.431778	73
Sim 93	0.02	0.292827	0.206279	0.0210423	0.536719	466			Sim 93	0.06	0.329281	0.354622	0.140393	0.696756	42			Sim 93	0.04	0.344048	0.301118	0.0283729	0.418086	583			Sim 93	0	0.263004	0.259719	0.0131693	0.887624	73
Sim 94	0.04	0.30474	0.233235	0.0404802	0.613278	442			Sim 94	0.05	0.359355	0.379626	0.0978419	0.468567	46			Sim 94	0.04	0.339329	0.285952	0.0754338	0.447728	596			Sim 94	0.06	0.334523	0.31239	0.120437	0.186558	69
Sim 95	0.03	0.327409	0.283219	0.0375458	0.358573	482			Sim 95	0.03	0.273241	0.261261	0.0735365	0.233911	54			Sim 95	0.01	0.381934	0.360613	0.0194088	0.502371	632			Sim 95	-0.04	0.293069	0.303385	0.0152175	0.45552	57
Sim 96	0.01	0.302639	0.185498	0.0201105	0.455383	476			Sim 96	-0.01	0.266824	0.214439	0.0112582	1.32281	40			Sim 96	0.08	0.370292	0.307954	0.0905943	0.416789	578			Sim 96	0.06	0.333949	0.299139	0.110235	0.0596166	64
Sim 97	0.02	0.314956	0.216339	0.0111927	0.420536	512			Sim 97	-0.02	0.252097	0.226692	0.0115155	0.965605	55			Sim 97	0	0.330233	0.239407	0.0159166	0.582473	663			Sim 97	0.02	0.335029	0.307378	0.0436527	-0.0523024	69
Sim 98	0.04	0.336654	0.272468	0.0951246	0.498089	490			Sim 98	0.07	0.322721	0.306657	0.130857	0.406913	54			Sim 98	0.02	0.372611	0.350449	0.0213179	0.36809	608			Sim 98	-0.03	0.304357	0.33057	0.00209745	0.440235	72
Sim 99	0.02	0.321377	0.225352	0.0286966	0.462528	481			Sim 99	-0.02	0.2997	0.317913	0.0177746	0.779547	49			Sim 99	0.03	0.376756	0.332414	0.0468056	0.385472	650			Sim 99	-0.02	0.290063	0.271162	0.0249759	0.205042	61
Sim 100	0.03	0.332234	0.282865	0.0476578	0.611665	466			Sim 100	0.005	0.377622	0.375115	0.287441	1.18862	43			Sim 100	0.04	0.357114	0.327028	0.0723707	0.594804	611			Sim 100	0.1	0.347343	0.333852	0.146492	0.887628	79
N=500K									N=500K									N=500K									N=500K
	MRMix	IVW	Median	Mode	Egger	Number of IVs				MRMix	IVW	Median	Mode	Egger	Number of IVs				MRMix	IVW	Median	Mode	Egger	Number of IVs				MRMix	IVW	Median	Mode	Egger	Number of IVs
[truncated: 202 more rows]

## Sheet: Supp_fig3
(a) 50% valid IVs; nx=ny									(b) 50% valid IVs; nx=3ny									(c) 25% valid IVs; nx=ny									(d) 25% valid IVs; nx=3ny
[truncated: 510 more rows]

[truncated: 8 more sheets: Supp_fig4, Supp_fig5, Supp_fig6, Supp_fig7, Supp_fig8, Supp_fig9, Supp_tab1, Supp_tab5]
